# Supplementary material for: Atlas-guided discovery of transcription factors for T cell programming
Source: Nature. Author manuscript; Available in PMC 2026 May 8. (PMC13017511; doi:10.1038/s41586-025-09989-7)
Supplement: Supplementary Table 1 [file NIHMS2159509-supplement-Supplementary_Table_1.xlsx]

## Sheet: ED Table1
Murine Multi-omics atlas
Author	Year	Accession	Data type	Infection	Naive	MP (MPEC)	TE (SLEC)	TCM	TEM	TRM	TEXprog	TEXeff	TEXterm
Milner	2017	GSE107281	RNA, ATAC	LCMV Arm						Arm d7 CD8+ P14 CD69+ CD103+ (Small Intestine)
Milner	2020.Apr	GSE147502	RNA	LCMV Arm						Arm d55 CD8+ P14 (Small Intestine)
Milner	2020.Aug	GSE157072	RNA	LCMV Arm	d0 CD8+ P14	Arm d7 CD8+ P14 IL7R+ KLRG1-	Arm d7 CD8+ P14 IL7R- KLRG1+	Arm d55 CD8+ P14 IL7R+ CD62L+	Arm d55 CD8+ P14IL7R+ CD62L-
Guan	2018	GSE111902	RNA, ATAC	LCMV Arm	d0 CD8+ P14	Arm d8 CD8+ P14 IL7R+ KLRG1-	Arm d8 CD8+ P14 IL7R- KLRG1+
Scott-Browne	2016	GSE88987	RNA, ATAC	LCMV Arm	d0 CD8+ P14	Arm d8 CD8+ P14 IL7R+ KLRG1- (ATAC)	Arm d8 CD8+ P14 IL7R- KLRG1+ (ATAC)
Mackay	2016	GSE70813	RNA	LCMV Arm	d0 CD8+ P14			Arm d40+ CD8+ P14 CD62L+ CD69-	Arm d40+ CD8+ P14 CD62L- CD69-	Arm CD8+ P14 d40+ CD62L- CD69+ (Liver)
Renkema	2020	GSE152841	RNA	LCMV Arm	d0 CD8+ CD44-			Arm d90 CD8+ CD44+ CD62L+ KLRG1- CD27+	Arm d90 CD8+ CD44+ CD62L- KLRG1- CD27+
Hudson	2019	PRJNA497086	RNA	LCMV CL13	d0						CL13 d45+ CD8+ PD1+ CD101-Tim3-	CL13 d45+ CD8+ PD1+ CD101-Tim3+	CL13 d45+ CD8+ PD1+ CD101+Tim3+
Beltra	2020	GSE149879	RNA, ATAC	LCMV CL13							CL13 d30 CD8+ PD1+ SLAMF6+	CL13 d30 CD8+ PD1+ SLAMF6- CD69-	CL13 d30 CD8+ PD1+ SLAMF6- CD69+
Chung	2024	GSE279498	ATAC	LCMV CL13	d0 CD8+ CD44-	Arm d7 CD8+ gp33+ gp276+ IL7R+ KLRG1-	Arm d7 CD8+ gp33+ gp276+ IL7R- KLRG1+	Arm d30 CD8+ gp33+ gp276+ CD62L+	Arm d30 CD8+ gp33+ gp276+ CD62L-	Arm CD8+ gp33+ gp276+ CD62L- (Liver, Small Intestine)	CL13 d45+ CD8+ gp33+ gp276+ PD1+ SLAMF6+ Tim3-	CL13 d45+ CD8+ gp33+ gp276+ PD1+ SLAMF6- Tim3+ CD101-	CL13 d45+ CD8+ gp33+ gp276+ PD1+ SLAMF6- Tim3+ CD101+
Human Multi-omics atlas
Author	Year	Accession	Data type	Tumor types		Original Annotated CD8+ T cell clusters included in our meta-analysis
Long	2022	PRJNA768891	scRNA-seq, scATAC-seq	ccRCC		CD4+ T cell, Treg, CD8+ T cell (further clustered into scRNA-seq: Tissue-resident C2, Tissue-resident C1, Exhaustion, Exhausted IEG; scATAC-seq: Exhausted IEG C2, Exhausted IEG C1, Exhaustion, Tissue-resident, Unknown)
Terekhanova	2023	GSE240822	snRNA-seq, snATAC-seq	ccRCC		CD8+ Naive, CD8+ TCM, CD8+ TEM, proliferating, MAIT
Terekhanova	2023	GSE240822	snRNA-seq, snATAC-seq	GBM		CD8+ Naive, CD8+ TCM, CD8+ TEM, proliferating, MAIT
Riegel	2023	EGAS00001006141	scATAC-seq	BCC, HCC, RCC, HNSCC		CD8+ Naive, CD8+ MAIT, CD8+ Heatshock (T_HS), CD8+ Memory, CD8+ Cytotoxic (T_CTX), CD8+ pre-T_Ex, CD8+ prolif-T_Ex, CD8+ term-T_Ex
Yost	2019	GSE123814	scRNA-seq	BCC		Naive T, CD8+ memory, CD8+ activated T, CD8+ TEM, exhausted/activated CD8+ , exhausted CD8+ T
Ma	2019	GSE125449	scRNA-seq	HCC		CD8-C1-GZMK, CD8-C2-GZMA, CD8−C3−GNLY
Young	2018	PMID:30093597	scRNA-seq	RCC		CD8+ T cell, Proliferating T cell
Cillo	2020	GSE139324	scRNA-seq	HNSCC		CD8+ T cells
Zheng	2021	GSE156728	scRNA-seq	BC, BCL, CHOL, ESCA, FTC, MM, OV, PACA, RC, THCA, UCEC		CD8.c15 (ISG⁺ CD8⁺ T), CD8.c12 (terminal Tex), CD8.c11 (GZMK⁺ Tex), CD8.c13 (OXPHOS⁻ Tex), CD8.c05 (GZMK⁺ early Tem), CD8.c10 (ZNF683⁺CXCR6⁺ Trm), CD8.c06(GZMK+ Tem), CD8.c14 (TCF7⁺ Tex), CD8.c17 (NME1⁺ T), CD8.c07 (Temra), CD8.c01 (Tn), CD8.c09 (KIR⁺TXK⁺ NK-like), CD8.c02 (IL7R⁺ Tm), CD8.c04 (ZNF683⁺CXCR6⁻ Tm), CD8.c16 (Tc17), CD8.c08 (KIR⁺EOMES⁺ NK-like)
