# Supplementary material for: Atlas-guided discovery of transcription factors for T cell programming
Source: Nature. Author manuscript; Available in PMC 2026 May 8. (PMC13017511; doi:10.1038/s41586-025-09989-7)
Supplement: Supplementary Table 3 [file NIHMS2159509-supplement-Supplementary_Table_3.xlsx]

## Sheet: TEXterm specific Fig_1F
	normalized PageRank																																										log2(rna_seq+1)
	Naive_Kaech_Kaech	Naive_Kaech_Chung	Naive_Mackay_Chung	Naive_MilnerAug_Chung	Naive_Renkema_Chung	Naive_Scott_Scott	MP_Kaech_Chung	MP_Kaech_Kaech	MP_Kaech_Scott	MP_MilnerAug_Kaech	MP_MilnerAug_Scott	MP_MilnerAug_Chung	TE_Kaech_Chung	TE_Kaech_Kaech	TE_Kaech_Scott	TE_MilnerAug_Kaech	TE_MilnerAug_Scott	TE_MilnerAug_Chung	TCM_Mackay_Chung	TCM_MilnerAug_Chung	TCM_Renkema_Chung	TEM_Mackay_Chung	TEM_MilnerAug_Chung	TEM_Renkema_Chung	TRM.IEL_Milner17_Milner17	TRM.IEL_MilnerApr_Chung	TRM.IEL_MilnerApr_Milner17	TRM.IEL_Milner17_Chung	TRM.liver_Mackay_Chung	TexProg1_Beltra_Beltra	TexProg2_Beltra_Beltra	TexProg_Beltra_Chung	TexProg_Hudson_Chung	TexProg_Hudson_Beltra	TexInt_Beltra_Beltra	TexInt_Beltra_Chung	TexInt_Hudson_Chung	TexInt_Hudson_Beltra	TexTerm_Beltra_Beltra	TexTerm_Beltra_Chung	TexTerm_Hudson_Chung	TexTerm_Hudson_Beltra	Naive_Kaech_Kaech	Naive_Kaech_Chung	Naive_Mackay_Chung	Naive_MilnerAug_Chung	Naive_Renkema_Chung	Naive_Scott_Scott	MP_Kaech_Chung
Pax9	-0.845755	-0.78406	-0.772409	-0.556103	-0.621284	-0.733481	-0.662061	-0.653629	-0.592507	-0.0578704	0.081679	-0.0160358	-0.605556	-0.620422	-0.719581	-0.373681	-0.512336	-0.308889	-0.319308	-0.0776959	-0.136697	-0.0183994	-0.264595	-0.112036	0.0270865	-0.407167	-0.729445	0.517162	-0.346365	-0.475262	-0.738762	-0.629964	-0.172161	-0.31626	1.15812	1.19333	2	2	0.161224	0.202303	2	2	0	0	0	0	0	0	0
Nfe2l1	-0.892867	-0.642213	-0.710315	-1.18735	-0.548446	-0.352313	-0.459036	0.37524	-0.0161552	-0.938939	-0.835754	-0.519966	-0.849232	0.615486	0.196769	-1.15363	-0.131735	0.170553	0.0137843	-1.12071	2	0.373948	1.36128	-1.04951	-0.901215	-0.763252	-0.300016	-1.00332	0.187526	-0.974304	-0.0186707	-0.997587	1.07562	1.37825	0.751925	0.27492	0.344113	0.842442	0.210538	0.803171	2	2	5.06652	5.06652	4.59156	3.72356	3.43563	4.52982	5.5008
Heyl	-0.4325	-0.447575	-0.327223	-0.345016	-0.287349	-0.357558	-0.455055	-0.351294	-0.420105	-0.307235	-0.245962	-0.179108	-0.468077	-0.420271	-0.407984	-0.326445	-0.240983	-0.246019	-0.456276	-0.274464	-0.135336	-0.348422	-0.307281	-0.0712095	-0.272593	0.0495858	0.154114	-0.368086	0.337067	-0.431062	-0.441971	-0.376429	-0.253938	-0.299999	-0.327677	-0.169237	0.787935	0.208466	0.265151	0.539827	2	2	0	0	0.111031	0	0	0.0426443	0
Bhlhe41	-0.549431	-0.557327	-0.470425	-0.364747	-0.229882	-0.541477	-0.330489	-0.39115	-0.398774	-0.203738	-0.261292	-0.254143	-0.343121	-0.323107	-0.340459	-0.112189	-0.177348	-0.137224	-0.640797	-0.165895	-0.158885	-0.426196	-0.157744	-0.0472927	-0.345061	-0.135044	-0.24704	-0.285277	-0.0323927	-0.258909	-0.434527	-0.312177	-0.572784	-0.459373	-0.221559	-0.237672	0.730864	0.633648	0.581913	0.867595	2	2	0	0	0.0143553	0	0	0	0.176323
Dmrt2	-0.975674	-0.985313	-0.937134	-0.542403	-0.708324	-0.761179	-0.547794	-0.188528	-0.257443	-0.45043	-0.130952	-0.0389423	0.165591	-0.684451	-0.233249	-0.0513001	-0.114421	-0.655259	-0.799778	-0.523345	-0.372572	-0.260763	-0.341739	0.452178	-1.03593	-0.339519	-1.00035	-0.166724	-0.835321	2	0.455124	1.89853	-0.381486	-0.382283	0.449451	-0.0428219	2	2	1.46008	0.183671	0.167792	1.41526	0	0	0	0	0	0	0.238787
Zfp768	-1.17484	-1.05685	-0.043215	0.715756	0.549467	-0.056517	-0.827503	-0.890668	-0.780168	0.479143	0.309781	0.223719	-1.59457	-1.10044	-1.30136	-0.246666	0.13699	0.67732	0.830829	2	2	-0.088391	0.288909	1.5143	-0.60598	-0.557357	-0.258233	-1.0109	-0.422221	-1.12662	-0.842516	-0.680144	0.115049	-0.155258	-0.623068	-0.742247	-0.0683615	0.121844	0.704937	0.711979	2	2	0	0	0.111031	0	0	0	0.0840643
E2f6	0.354251	0.216186	1.40372	0.297142	-1.91283	-0.145031	-0.262927	-0.490017	-0.227985	-0.585752	-0.570965	-0.755356	-0.598761	-0.715422	-0.60893	-0.427138	-0.505493	-0.555364	0.592813	-0.568033	-1.87838	-0.169423	-0.583434	-1.85299	-0.417485	-1.45942	-1.38654	-0.691918	0.600883	1.43927	1.41024	1.88329	1.33314	1.05281	0.195932	0.745861	1.32794	0.794163	0.390456	1.53264	1.54291	0.255943	3.53978	3.53978	3.40599	3.0268	0	2.88166	3.42761
Smad4	0.829978	1.27694	2	-0.344897	-1.31486	-1.2042	-0.0913936	0.435168	-0.077776	-0.805783	-0.805072	-0.386804	0.483756	0.669198	0.410749	-0.932313	-0.840794	-0.681063	0.568665	0.152007	-2	0.237395	-0.16084	-0.199242	-1.29059	-1.72491	-1.75513	-1.32022	-0.31168	0.756311	0.994833	0.847788	0.915149	0.246027	0.456118	0.145104	0.259566	0.695045	1.28284	1.39834	0.303107	0.305701	6.69836	6.69836	5.80116	4.11686	1.65992	3.05137	6.22824
Klf9	-0.422545	-0.74802	-0.846872	-0.977371	-1.0261	-0.375856	-0.502728	-0.452608	-0.207751	-0.486175	-0.245156	-0.562913	0.239616	-0.781201	-0.624102	0.0221885	-0.456011	-0.638448	0.489963	-0.0033036	-0.204311	-0.939617	-1.08861	-1.08768	-0.815809	-0.12937	-0.427518	-0.392185	-0.398705	0.617575	0.161796	0.445298	0.32273	0.930998	2	0.26597	-0.234887	1.84184	0.554192	1.65138	2	1.51063	1.11103	1.11103	0.925999	0.367371	0	0.565597	1.01436
Eomes	-0.563711	-0.952026	-1.21217	-1.34064	-1.61317	-1.16764	-0.156392	0.193726	-0.234581	-0.468003	-0.550757	-0.237616	0.493971	0.164231	0.34622	0.232883	0.0933607	-0.173034	0.0839888	-0.52472	0.524112	-0.0019901	-1.18416	-0.727402	-1.09463	-1.54122	-1.4456	-1.22395	0.698854	0.943613	1.22961	0.31075	1.32552	2	0.712374	0.0329572	0.560495	1.28105	1.43037	0.184042	0.691623	2	4.91456	4.91456	3.56925	2.31904	0	2.75061	5.54967
Zfp410	-0.751028	-0.901199	-0.696919	-0.0976823	-2	1.84998	-0.571711	-0.659286	-0.371533	0.580606	0.945794	0.375519	-1.21386	-0.832536	-0.472005	-0.299777	0.56936	-0.0126965	-0.13394	1.0364	-2	-0.711643	-0.616666	-2	0.109044	-0.456803	-0.178522	-0.0356216	0.0897478	1.12388	0.753258	0.228858	0.112821	0.682835	0.449878	-0.0365887	0.130482	0.60842	0.793228	2	1.98597	0.543576	3.69711	3.69711	3.45943	4.01792	0	5.03738	4.29793
Zbtb20	-0.415206	-0.652019	-1.0636	2	0.705248	0.568238	-0.899847	-0.539354	-0.450726	-0.00728552	0.814572	0.598871	-1.18241	-1.01475	-0.591856	-0.869662	0.472858	-0.446749	-1.18953	-0.418815	-0.635112	-1.02183	-0.704801	-0.753989	-1.13458	0.35424	-0.474764	-0.526101	-1.0844	0.639909	0.381426	0.430076	1.74961	2	-0.180377	-0.272367	-0.0354325	0.0156922	0.349916	0.590826	2	1.56718	3.95884	3.95884	1.70929	4.32481	2.08406	3.57531	2.47768
Irf8	-0.750481	-0.78065	-1.06512	-1.33058	-0.417857	-1.01194	-0.531248	-0.543674	-0.638186	-0.369426	-0.514166	-0.390426	-0.788484	-0.846297	-0.742418	-0.128053	-0.03705	-0.20267	-0.689353	-0.554579	-0.373767	-0.994069	-0.32975	-0.879962	-0.0946961	-0.0564534	-0.269735	-0.0350827	-0.348603	1.89822	1.10097	1.35194	-0.0668522	0.102857	0.317827	0.269882	1.58023	1.63804	1.56759	0.7636	1.99824	2	3.37712	3.37712	2.37295	1.52607	2.11103	2.31615	4.04527
Tfdp1	-0.549242	-0.595877	0.643747	-0.916708	-2	-0.323113	-0.26458	-0.43494	-0.18345	-0.141529	-0.0378089	-0.294683	-0.626996	-0.464584	-0.480501	0.0779363	0.285937	0.425455	0.0282941	0.376674	-2	-0.534587	-1.00782	-2	-0.289681	-0.740278	-0.396136	-0.569833	0.0598341	1.85017	1.47656	2	0.891366	0.592208	-0.084875	0.104857	1.74927	1.6365	0.625009	1.02895	0.875219	0.183775	4.6011	4.6011	4.29939	3.73552	0	5.07682	5.52011
Arid3a	-1.41	-0.773171	-0.816423	-1.23649	-1.74609	-0.904336	-0.176679	1.5745	0.923902	-0.567601	0.659801	1.28296	-0.48766	0.845202	0.831526	-1.16456	-0.347876	-0.315434	-0.558074	-1.42584	-1.3474	0.333065	-0.537742	-1.64232	-0.00290543	-0.825159	-0.246621	-0.467514	0.957272	-8.86541e-05	-0.118551	0.0261218	1.33056	0.575586	-0.2999	0.425403	1.60414	0.555047	0.820871	0.748326	1.84282	2	1.7137	1.7137	1.26303	0.333424	0	0.782409	3.3978
Foxj2	0.833124	0.914875	0.232088	-0.738598	2	-1.30738	0.429516	0.915938	0.483947	-1.02989	-0.978482	-0.734111	0.227224	0.266594	0.630379	-1.30936	-1.17709	-1.31177	-0.117637	-0.468097	-2	1.10157	0.370284	-2	-0.83517	-1.12999	-0.88683	-0.961642	-0.137144	-0.0167986	-0.339172	0.169485	1.44265	1.402	1.27179	0.540239	0.511004	0.911827	0.655511	0.425778	0.486137	1.08517	4.77663	4.77663	3.69599	2.04614	3.90207	1.5509	5.10894
Batf	-1.43323	-1.44115	-1.39551	-1.05563	-1.83764	-1.16477	-0.690501	-0.300704	-0.444922	0.710222	1.12664	1.47099	-0.649568	-0.309021	-0.463631	0.333452	0.583308	0.79524	-0.828739	0.375733	-1.80869	-0.579742	0.650863	-1.7896	0.0947034	-0.705864	0.0238372	-0.711084	-0.69348	0.952589	0.906629	1.24708	1.82666	1.32484	0.656907	0.591055	0.869236	0.857639	0.888125	0.559687	0.424774	1.03324	4.80271	4.80271	4.92932	5.64962	0	5.34412	6.76686
Zbtb49	-1.64355	-1.5719	-1.58161	-0.414137	-2	-0.455286	-0.449895	-0.482149	0.251133	-0.493835	0.254397	-0.424376	-0.22436	0.584564	-0.341992	0.303926	0.249262	1.55047	-0.468596	0.850876	-0.0500689	0.24795	-0.137629	-0.328879	-0.169228	0.361872	-0.105914	0.299791	0.271347	0.08382	-1.00213	0.15577	0.720479	0.167788	-1.06098	-0.291404	0.759034	-0.407168	1.94983	2	2	0.880304	2.40871	2.40871	2.0635	3.14078	0	2.72683	3.74416
Nfatc1	-1.13106	-1.14622	-1.10745	-0.881335	-0.844544	-0.445418	-0.269083	0.233206	-0.444942	-0.0124188	-0.36854	0.369207	-0.81652	-0.521835	-0.423506	-0.472047	-0.135059	-0.274746	-0.901012	-0.815616	-1.25324	-0.656429	-0.483371	-0.459758	0.167202	-1.01632	-0.630045	-0.692567	-0.147487	0.345931	0.0834247	0.198389	1.45879	1.67426	0.322966	0.656861	1.41466	1.28122	1.30363	1.4689	2	2	5.73796	5.73796	5.35297	5.10852	4.32841	5.38785	7.02037
Etv5	2	2	-0.71223	-0.29096	-1.04026	-0.022426	-0.616816	-0.732571	-0.722171	-1.03449	-1.08273	-1.08387	-0.548328	-0.661546	-0.601929	-0.328002	-0.366733	-0.468561	-0.687843	-0.577588	-0.974873	-0.265735	-0.563331	-0.856987	0.110895	-1.0835	-1.02595	0.133086	-0.163773	1.4952	-0.192613	0.858663	0.353119	0.777773	0.395431	0.150879	0.661455	1.15249	0.884253	0.74561	1.85646	2	4.12928	4.12928	0.632268	0.807355	0	1.23879	0.978196
Prdm16	-1.19952	-1.19165	-0.202443	0.699053	-0.731279	1.03609	-0.979124	-0.818731	-0.802551	0.229386	0.500534	0.442074	-1.18855	-1.05023	-1.182	-0.526546	-0.544235	-0.261396	0.142553	-0.647898	-0.678879	-0.0797391	-0.572305	-0.614746	-0.978396	-1.02465	-1.07868	-0.82822	-0.00125811	0.91807	1.49365	1.4768	1.61529	1.16774	-0.313908	-0.306543	2	2	0.95259	1.57267	0.822032	0.351563	0	0	0.925999	0.765535	0	2.14405	0.454176
Zfp523	0.329453	0.932054	-0.885154	-0.458506	-2	-1.00902	-0.962676	-0.925413	-0.858982	0.0691365	0.0314224	-0.0925955	-1.0115	-1.19529	-1.20103	-0.561767	-0.784217	-0.818701	0.111723	0.897205	-2	0.0876704	-0.197166	1.19723	-0.688859	0.127185	-0.32634	-0.340393	0.267157	0.514129	0.741413	0.647381	1.72725	2	0.557836	0.0184661	0.0720983	0.654418	0.624321	1.28318	1.80468	1.15032	4.17871	4.17871	2.25096	2.21723	0	1.97085	3.0268
Prdm4	-0.363358	-0.132404	0.0831253	2	-0.516242	-0.70667	-0.623155	0.155531	-0.212183	-0.491812	-0.43807	-0.34604	-0.955097	-0.248072	-0.618696	-1.06928	-0.897389	-0.563257	0.158258	-0.326856	-0.366123	0.949468	-0.300235	2	-1.11105	-1.49526	-1.47576	-1.23758	-0.137814	0.364078	0.865399	1.05055	0.974015	0.818766	-0.829718	0.135726	0.251999	-0.543548	0.769969	0.83095	1.33296	1.62853	3.63343	3.63343	3.34056	3.06005	2.23266	2.25701	4.30961
Tfeb	0.165793	0.340173	-0.547542	-0.809522	-1.9769	-1.25997	0.559146	0.0126948	0.249098	-0.549772	-0.658163	-0.842841	0.053022	0.153654	0.188293	-0.794722	-0.722128	-0.808271	-0.632317	-1.20862	2	0.0625499	-0.386169	-1.89496	-1.11056	-0.58038	-0.52207	-1.11411	0.251685	0.243356	0.443657	0.190363	0.684799	1.00481	1.03602	0.692392	1.37143	1.88798	0.744258	1.10023	1.2768	0.642719	4.54967	4.54967	3.18269	2.27798	0	2.09085	4.68032
Jund	0.391348	0.333346	-0.248287	-1.45391	0.710223	-1.23479	1.0491	1.68167	1.65	-1.28587	-1.18097	-1.17802	0.665748	1.59414	1.28067	-1.38356	-1.2959	-1.2338	0.0296933	-1.36354	0.33204	0.460095	-0.835904	0.762546	-1.41558	-1.25992	-0.949499	-1.56867	-0.234666	0.220747	0.166972	0.377657	0.676023	0.28528	0.210236	0.237875	1.00992	0.783821	1.13595	0.751393	0.611139	0.715246	7.4822	7.4822	6.3672	2.33342	5.96809	3.31034	7.53776
Hinfp	-1.39007	-1.426	-1.43586	-0.512495	-0.0891805	-0.631007	-0.435523	-0.0226527	-0.722228	0.193868	-0.275397	0.281912	1.30108	-0.788894	-0.786868	1.06453	-0.351061	-0.168042	0.457467	0.450285	-2	0.566351	-0.00138038	-2	-0.200457	0.435149	0.335604	-0.754389	0.8946	-0.328927	0.61546	-0.155796	-0.370017	0.176035	0.891409	-0.405192	0.118687	2	1.46917	1.93631	1.60577	0.837428	2.77189	2.77189	2.37573	2.70708	2.20789	2.87381	3.9222
Cebpb	0.950798	1.18397	-0.444583	-0.827004	-0.790956	-1.04722	0.0277428	0.661349	0.285265	-1.06287	-1.02332	-0.989729	-0.118557	0.0855495	-0.236109	-1.05951	-1.07782	-1.03217	-0.669774	-1.06234	0.54423	-0.524089	-0.830482	2	-1.07581	-0.901941	-0.983821	-1.01651	-0.666859	1.0316	1.67809	1.00845	0.0392403	0.174605	0.468496	-0.343607	0.307253	1.88084	2	1.06382	0.691527	1.39957	4.80116	4.80116	1.96717	0.443607	0	0.111031	4.1643
Pbx3	0.422951	0.423819	-0.631333	-1.0336	-0.942783	-0.974262	-0.476016	-0.571449	-0.615564	-0.514662	-0.631523	-0.588077	-0.422036	-0.418097	-0.41883	-0.714527	-0.717891	-0.73256	-0.325514	-0.974368	2	0.222202	-0.349296	-0.927543	-0.715463	0.00643074	-0.297085	-0.550517	0.432846	0.13506	0.43529	0.0441269	0.183383	0.210532	0.855667	0.670247	0.604225	0.774896	0.821523	0.830381	1.34587	1.36368	3.20789	3.20789	0.411426	0	0	0.298658	1.67356
Vax2	-1.01439	-0.985039	-0.972241	-0.843965	-0.909182	-0.806277	-0.474712	-0.288534	-0.379609	-0.222321	0.176031	0.286792	-0.34378	-0.229268	-0.269412	-0.777967	-0.780864	-0.720731	-0.64172	-0.823854	-0.819673	-0.467314	-0.747178	-0.709883	-0.849429	-0.659097	-0.869294	-0.582502	-0.600673	0.752744	1.01087	1.00631	2	2	1.03929	1.35492	1.92864	1.60539	1.22342	0.939581	0.883931	0.647039	0	0	0	0	0	0	1.54597
Foxd2	-1.39237	-1.42733	-0.12462	0.505714	-0.832047	-1.24772	0.466793	1.27856	0.28237	-1.12465	-1.21457	-0.913655	1.66549	1.55193	1.42904	-0.153785	-0.46821	-0.32685	0.353968	-0.649832	-0.897342	2	0.887041	-0.657682	-0.808412	-0.897172	-0.849112	-0.921891	-0.0330728	-1.0746	0.0677361	-0.836239	-0.457067	-0.64928	0.9164	0.171113	0.215334	0.881137	1.2081	1.30043	0.955499	1.53917	0	0	0.815575	0.963474	0	0.0703893	1.90689
Zfp143	-0.838806	-0.704745	-1.14148	-0.315337	-1.37305	0.84933	-0.95292	-0.595659	-0.751713	0.666958	0.733525	0.915081	-0.804474	-0.733787	-0.780185	0.352825	0.570236	0.61037	-0.928529	0.129891	-2	-0.830503	-0.313527	-1.3597	0.0210355	-0.667072	-1.02606	0.337632	0.0780554	0.76174	0.500924	0.395898	0.592903	1.32586	1.07489	0.492381	-0.237081	0.251722	1.92903	1.63911	1.72282	1.33721	4.1102	4.1102	3.49185	3.73118	1.78241	5.08406	4.45549
Zscan20	-0.577009	0.023999	-0.684294	2	-1.88528	0.458132	0.00654562	0.91908	0.355586	-0.137681	0.33356	0.983042	-1.02331	0.434409	0.248196	-1.16988	-0.108988	0.0305799	0.987276	1.82105	-1.88213	0.426724	0.107783	-1.87112	-1.0162	-0.627672	-1.08916	-0.559367	0.214917	-0.292351	-1.14131	-0.260744	0.767883	0.566041	-1.06911	-0.57519	-0.0311088	-0.566468	1.53005	1.65769	1.25737	1.24813	2.33628	2.33628	1.58015	2.25096	0	2.03914	3.45022
Zfp324	0.115956	-0.470226	-1.00612	-0.712458	-1.70029	0.244767	-0.487802	-0.145881	-0.609662	-0.17037	-0.301196	0.434771	-0.416667	-0.213143	-0.159006	-0.394558	0.00243688	0.00780234	-0.830524	-0.192386	1.29189	-0.446727	-0.434656	-1.52231	-1.7063	-1.15105	-1.38771	-1.51846	-0.010785	0.822687	0.202278	1.06898	2	1.26956	-0.0905004	0.601796	0.890674	0.125932	1.5421	2	1.79775	1.35989	2.4957	2.4957	1.49057	1.27501	0	2.29866	2.06695
Jdp2	-0.709153	-0.725729	-1.03243	-1.09031	-1.04274	-1.11495	-0.0850829	-0.0197786	0.0624958	-0.755722	-0.72709	-0.771324	-0.288081	-0.159654	-0.139557	-0.630264	-0.567704	-0.562949	0.0993203	-0.983115	-0.936696	-0.147511	-0.98897	-0.938779	-0.216952	-1.06622	-1.03759	-0.37025	0.485276	0.777699	0.977918	0.483963	1.63619	1.72794	0.452224	0.170331	1.14568	1.63097	1.76105	1.34486	1.9535	2	1.65535	1.65535	0.275007	0	0	0	3.56071
[truncated: 35 more columns]

## Sheet: TRM specific Fig_1g
	normalized PageRank																																										log2(rna_seq+1)
	Naive_Kaech_Kaech	Naive_Kaech_Chung	Naive_Mackay_Chung	Naive_MilnerAug_Chung	Naive_Renkema_Chung	Naive_Scott_Scott	MP_Kaech_Chung	MP_Kaech_Kaech	MP_Kaech_Scott	MP_MilnerAug_Kaech	MP_MilnerAug_Scott	MP_MilnerAug_Chung	TE_Kaech_Chung	TE_Kaech_Kaech	TE_Kaech_Scott	TE_MilnerAug_Kaech	TE_MilnerAug_Scott	TE_MilnerAug_Chung	TCM_Mackay_Chung	TCM_MilnerAug_Chung	TCM_Renkema_Chung	TEM_Mackay_Chung	TEM_MilnerAug_Chung	TEM_Renkema_Chung	TRM.IEL_Milner17_Milner17	TRM.IEL_MilnerApr_Chung	TRM.IEL_MilnerApr_Milner17	TRM.IEL_Milner17_Chung	TRM.liver_Mackay_Chung	TexProg1_Beltra_Beltra	TexProg2_Beltra_Beltra	TexProg_Beltra_Chung	TexProg_Hudson_Chung	TexProg_Hudson_Beltra	TexInt_Beltra_Beltra	TexInt_Beltra_Chung	TexInt_Hudson_Chung	TexInt_Hudson_Beltra	TexTerm_Beltra_Beltra	TexTerm_Beltra_Chung	TexTerm_Hudson_Chung	TexTerm_Hudson_Beltra	Naive_Kaech_Kaech	Naive_Kaech_Chung	Naive_Mackay_Chung	Naive_MilnerAug_Chung	Naive_Renkema_Chung	Naive_Scott_Scott	MP_Kaech_Chung
Snai1	1.24663	1.32096	-0.526632	-0.195212	0.0344916	-0.277728	-0.389918	-0.14589	-0.255757	-0.391174	-0.252105	-0.136213	-0.673482	-0.37034	-0.478086	-0.608087	-0.420861	-0.287743	-0.254827	0.0793568	0.400919	-0.565238	-0.0127357	0.387338	2	0.627915	0.873166	2	-0.395507	-0.505808	-0.62953	-0.505064	-0.321733	-0.372729	-0.640334	-0.605656	-0.682788	-0.719051	-0.148689	0.0647362	-0.46701	-0.53622	1.04264	1.04264	0	0	0	0.111031	0.238787
Hlx	-0.151785	0.846948	-0.722559	-0.642475	-0.862866	0.61389	-0.939077	0.709282	0.445646	-1.29411	-0.237146	-0.0432848	0.0818193	2	1.9603	0.0153981	1.91947	2	-0.763847	-0.255928	-0.822096	0.326448	0.5603	-0.28784	0.684264	1.72331	0.524064	2	-0.466223	-0.902788	-0.724755	-0.712522	-0.699984	-1.1577	-0.31847	-0.0518128	-0.173919	-0.466074	-1.19914	-1.06095	-0.813575	-0.976063	0.978196	0.978196	0.0565835	0	0	0.238787	1.05658
Gmeb1	0.302423	0.0165214	-0.806486	0.79112	-1.87018	1.1594	0.515575	-0.36013	-0.0864198	2	1.22468	0.697478	0.173224	-0.107715	0.1078	0.329424	0.239559	-0.00942929	-0.621283	1.07501	-1.06363	-0.424493	1.92231	-0.454123	0.969421	1.62462	2	0.205411	-0.26777	-0.456073	-0.898691	-0.964346	-0.782476	-0.6955	-0.925502	-0.839427	-0.817412	-0.758234	-0.753008	-0.815333	-0.933586	-0.755609	4.52607	4.52607	3.07553	3.9782	0	4.49378	4.54782
Glis3	-0.799151	-1.25453	-0.90887	-0.595468	-0.264183	-0.685382	0.626033	0.806628	1.06122	0.706524	1.14584	0.776636	0.9832	0.361355	0.249618	0.195556	-0.332159	-0.351476	0.358162	0.585509	-0.581783	-0.605152	0.315685	0.0249655	0.169815	2	1.79387	-0.104098	2	-1.11764	0.274783	-1.1463	-0.419445	-0.310052	-1.1012	-1.152	-0.574788	-0.430967	-0.823884	-0.886047	-0.822072	-0.912002	0	0	0.0565835	0	0	0	0.594549
Klf6	-0.390205	-0.469962	-0.150607	-0.221079	-0.660336	0.133677	-0.144368	-0.496689	-0.344377	-0.0068617	-0.215255	-0.39497	-0.139087	-0.411687	-0.369027	0.0113339	-0.238969	-0.269755	-0.162438	0.235748	-0.207655	-0.17655	0.300157	-0.719056	1.58106	2	2	1.45597	-0.386407	-0.31372	0.0587543	-0.327423	-0.821384	-0.828328	-0.265588	-0.0440457	-0.502677	-0.661795	-0.159335	0.346066	-0.538422	-0.835029	5.78895	5.78895	5.53699	5.14771	3.49442	6.62498	6.52246
Klf4	1.79616	1.69062	-0.340816	-0.499291	-0.67877	-0.166163	0.343538	-0.00374057	0.0670231	-0.061178	-0.272486	-0.351193	-0.265497	-0.466224	-0.428706	-0.788599	-0.886927	-0.90924	0.41315	-0.726643	2	0.0204236	-0.784651	-0.631796	1.37624	2	2	1.34261	-0.517136	0.0723859	-0.374156	-0.00566206	-0.509066	-0.501712	0.528278	0.593989	-0.803039	-0.845444	-0.878551	-0.740464	-1.04533	-1.12167	2.6893	2.6893	0.411426	0.214125	0	0.83996	1.53107
Junb	-0.486142	-0.500296	-0.380629	-0.537439	-1.24876	-0.403138	-0.487094	-0.351258	-0.342494	-0.194722	-0.00841067	-0.00483778	-0.538068	-0.280138	-0.385149	-0.250141	-0.0952587	0.0295652	-0.441419	-0.179779	-0.728902	-0.358986	0.00973165	-0.506384	2	2	2	1.52154	-0.467023	0.298246	0.223474	0.433961	-0.298124	-0.45693	-0.254693	-0.218262	-0.428228	-0.469743	0.368577	0.189864	-0.542947	-0.573203	7.86888	7.86888	6.61589	6.69112	0	7.58429	7.39455
Nr4a1	-0.204418	-0.182437	-0.308512	-0.180216	-0.657714	-0.128342	-0.486272	-0.405828	-0.441915	-0.362025	-0.361571	-0.322216	-0.415006	-0.355237	-0.338815	-0.425387	-0.405906	-0.387001	-0.420243	-0.120553	-0.107701	-0.410596	-0.318185	-0.64636	1.81895	2	2	1.6241	-0.302366	-0.378318	-0.0816258	-0.204396	-0.132987	-0.0701234	-0.416724	-0.347054	0.162339	-0.00598329	-0.367069	-0.409349	-0.202282	-0.0873661	4.02768	4.02768	2.88947	2.67356	0	3.69822	2.43296
Atf3	-0.729035	-0.710098	-0.346662	-0.577598	-0.360561	-0.668089	-0.0216826	0.157739	0.157182	-0.341366	-0.282134	-0.296537	-0.534896	-0.449975	-0.498705	-0.337163	-0.346605	-0.299018	0.0560395	0.108761	0.0641336	-0.0504796	-0.161135	0.0540474	1.64984	2	2	1.23771	0.116627	0.0243953	-0.648373	-0.0736298	-0.620169	-0.642586	-0.00397169	-0.0910217	-0.208703	-0.152379	-0.61396	-0.634579	-0.440117	-0.302874	0	0	0.250962	0	0	0	0.704872
Fosl2	-0.714293	-0.786601	-0.936299	-1.06121	-0.21435	-0.61551	0.360903	0.760291	0.729082	-0.467972	-0.314435	-0.30589	0.619497	0.971216	0.805002	-0.26616	-0.235743	-0.174113	0.308236	0.224102	0.484291	1.02648	0.331104	0.897691	1.29598	2	2	0.769148	0.152035	-1.20374	-0.96905	-1.20093	-0.803221	-0.853886	-0.618289	-0.696174	-0.483177	-0.442852	-0.894179	-0.958924	-0.481276	-0.352097	2.40327	2.40327	1.72247	0.879706	2.08746	2.17632	4.16269
Nr4a3	-0.297807	-0.297322	-0.288189	-0.0734483	-0.556816	-0.428572	-0.252269	-0.210678	-0.318073	-0.16512	-0.270675	-0.176626	-0.286812	-0.28355	-0.296832	-0.30356	-0.298402	-0.300174	-0.286464	0.151399	-0.5246	-0.30797	-0.046475	0.252011	1.56484	2	2	1.7045	-0.0510111	-0.583881	-0.448074	-0.498735	-0.256532	-0.224356	-0.503816	-0.447946	-0.0666227	-0.211737	-0.591676	-0.595478	-0.355862	-0.353146	2.37573	2.37573	2.16027	2.05311	0	0.799087	2.31325
Rel	-0.0347984	0.0076385	-0.629883	0.22607	-0.413378	0.195831	-0.12934	1.71166	0.927815	0.0626545	0.983887	1.38534	-0.353467	1.13689	0.953005	-0.640945	0.595618	0.769927	0.58023	0.218282	-1.74318	0.433222	0.609982	-0.108125	2	0.145785	0.81808	1.45683	0.751037	-0.916971	-1.30942	-1.03373	0.392856	-0.02754	-1.28818	-1.33279	-1.16343	-1.03209	-1.28792	-1.33076	-1.16209	-1.07417	4.15947	4.15947	3.01792	3.13586	1.94111	3.18428	4.59634
Nr1i3	-0.643045	-0.680799	-0.665932	-0.0384208	2	-0.565951	-0.66366	-0.677725	-0.678873	0.33215	0.289793	0.253282	-0.689273	-0.662306	-0.675946	0.201168	0.439079	0.603615	-0.597328	0.35728	2	-0.574583	0.52511	2	-0.0905956	0.0848279	0.216772	-0.248764	0.438849	-0.207022	-0.340502	-0.053229	-0.601115	-0.586633	-0.241381	-0.0776268	-0.584978	-0.627896	-0.438214	-0.145647	-0.626578	-0.661249	0	0	0.0285692	1.97453	5.38785	0.0840643	0
Fosb	0.155163	0.160494	-0.498108	-0.78095	-0.708636	-0.631444	-0.279357	-0.0488915	-0.0518876	-0.483103	-0.346815	-0.349803	-0.307695	-0.0903476	-0.186847	-0.449468	-0.407569	-0.349964	0.600815	0.469108	1.72959	0.206312	0.310576	-0.373293	1.72775	2	2	0.935521	0.312299	-0.384936	-0.165625	-0.325415	-0.59554	-0.667849	-0.716459	-0.717027	-0.685936	-0.702881	-0.328093	-0.432155	-0.783045	-0.708345	2.42761	2.42761	0.765535	0	0	0.250962	1.02148
Foxo3	0.622381	0.427894	0.632161	0.801299	-0.076112	-0.422844	0.603653	0.873722	0.349568	0.221523	-0.00637538	0.469228	0.499161	0.460782	0.467982	0.196859	0.0265778	0.0588248	0.0443488	0.674471	2	0.871061	1.75888	-0.0454015	0.729668	1.19595	1.64375	0.0424501	0.456698	-1.27214	-1.51199	-1.28545	-1.50282	-1.47727	-1.29389	-1.44425	-1.39062	-1.25035	-0.902016	-0.887214	-1.08921	-0.901463	4.25927	4.25927	4.11103	3.60051	1.83188	2.70044	4.68594
Pbx4	1.02125	1.09313	-1.31053	-1.03327	-1.64824	-0.925088	-0.79037	-0.541225	-0.613386	-0.202838	0.0769445	0.0679346	-0.78183	-0.781543	-0.883303	0.74637	0.515575	0.724946	-0.634584	0.459757	-1.59256	-0.353226	-0.339298	-1.55187	1.92321	1.20187	0.566464	2	0.488823	-0.574367	-0.322192	-0.765219	0.953979	1.18885	1.19106	1.89772	0.0350535	0.0921808	-0.766075	-0.875527	0.15449	0.373461	4.40871	4.40871	0.782409	0.748461	0	1.62761	2.70044
Hsf2	0.340465	0.0837849	-0.130406	0.600842	-0.785251	0.457701	-0.19751	-0.254962	-0.0288716	0.210402	0.573436	0.34117	-0.65771	-0.154918	-0.246835	-0.160783	0.50063	0.662738	-0.000865678	-0.370187	2	0.123356	-0.321616	1.49599	1.52338	0.115908	0.367869	0.609042	1.43153	-0.868209	-0.999558	-0.946249	-0.574232	-0.592611	-0.819104	-0.762182	-0.741987	-0.75411	-1.02204	-0.986287	-0.82366	-0.856754	2.86987	2.86987	1.91073	3.14893	0	3.02503	2.47249
Atf4	0.0677507	-0.113406	-0.638984	0.0228093	-0.85311	-1.37771	-0.51307	0.225698	0.07772	0.237829	0.92766	0.971931	-0.617388	0.377103	-0.280575	-0.253432	0.109303	0.705727	0.0814252	0.58448	-0.598969	1.98715	1.21753	0.359732	1.79365	2	2	2	0.434038	-0.886224	-0.974546	-1.08242	-0.692754	-0.691787	-1.2506	-1.16584	-0.710809	-0.876598	-0.637277	-1.01835	-0.937008	-0.542473	6.95117	6.95117	5.89069	6.03364	3.86096	4.81813	7.28374
Zfp692	-1.04072	-1.13831	-1.14635	1.41122	-1.84163	-0.85397	0.366058	-0.161711	0.121677	1.04292	0.910771	0.530184	-0.407239	-0.221437	-0.264613	-0.144581	0.0777651	0.140974	0.774468	2	0.672283	0.38343	1.66518	0.526909	0.483239	1.76797	1.22257	0.932328	0.706225	-1.40417	-1.07609	-1.2679	-0.213173	-0.447114	-1.30068	-1.18735	-0.0442927	-0.288637	-1.01283	-0.940596	0.00717503	-0.153318	2.35896	2.35896	1.95977	3.99729	0	2.31034	4.41752
Zfp341	-0.087553	-0.183761	0.983495	-0.608231	-1.1815	-1.20568	1.18906	0.619163	0.98681	1.02144	0.772835	0.431854	0.724035	0.517308	0.479705	0.590764	0.343232	0.311392	0.690174	0.550824	2	0.317345	-0.0619938	-1.17533	0.775785	0.81133	0.931262	0.559712	0.666895	-1.39819	-1.44138	-1.29677	-0.570218	-0.781202	-1.02095	-0.776647	-0.843285	-1.04277	-1.11383	-0.793407	-0.874199	-1.18112	1.37295	1.37295	1.60881	0.565597	0	0.214125	2.70929
[truncated: 35 more columns]

## Sheet: TEXterm TRM multitaskers Fig_1h
	normalized PageRank																																										log2(rna_seq+1)
	Naive_Kaech_Kaech	Naive_Kaech_Chung	Naive_Mackay_Chung	Naive_MilnerAug_Chung	Naive_Renkema_Chung	Naive_Scott_Scott	MP_Kaech_Chung	MP_Kaech_Kaech	MP_Kaech_Scott	MP_MilnerAug_Kaech	MP_MilnerAug_Scott	MP_MilnerAug_Chung	TE_Kaech_Chung	TE_Kaech_Kaech	TE_Kaech_Scott	TE_MilnerAug_Kaech	TE_MilnerAug_Scott	TE_MilnerAug_Chung	TCM_Mackay_Chung	TCM_MilnerAug_Chung	TCM_Renkema_Chung	TEM_Mackay_Chung	TEM_MilnerAug_Chung	TEM_Renkema_Chung	TRM.IEL_Milner17_Milner17	TRM.IEL_MilnerApr_Chung	TRM.IEL_MilnerApr_Milner17	TRM.IEL_Milner17_Chung	TRM.liver_Mackay_Chung	TexProg1_Beltra_Beltra	TexProg2_Beltra_Beltra	TexProg_Beltra_Chung	TexProg_Hudson_Chung	TexProg_Hudson_Beltra	TexInt_Beltra_Beltra	TexInt_Beltra_Chung	TexInt_Hudson_Chung	TexInt_Hudson_Beltra	TexTerm_Beltra_Beltra	TexTerm_Beltra_Chung	TexTerm_Hudson_Chung	TexTerm_Hudson_Beltra	Naive_Kaech_Kaech	Naive_Kaech_Chung	Naive_Mackay_Chung	Naive_MilnerAug_Chung	Naive_Renkema_Chung	Naive_Scott_Scott	MP_Kaech_Chung
Bhlhe40	-1.24483	-1.25972	-1.67488	-1.67397	-1.70301	-1.70575	-0.15708	-0.317034	-0.23415	-0.684081	-0.6992	-0.727062	0.260554	0.507166	0.662759	0.120029	0.312989	0.235285	-0.571391	-1.11643	-1.71646	0.0433523	-0.251225	-0.0188566	0.449616	1.89835	1.86346	0.275611	-0.185348	0.669025	0.220681	0.244686	-0.00573964	0.263183	1.94217	2	0.69504	0.427127	0.697682	1.02392	0.596425	0.345738	3.13258	3.13258	0.432959	0.250962	0	0.250962	6.33575
Nr4a2	-0.784742	-0.783389	-0.737725	-0.754407	-0.73354	-0.707122	-0.681655	-0.648052	-0.66168	-0.649373	-0.649391	-0.633588	-0.66909	-0.625271	-0.63342	-0.718901	-0.69261	-0.690162	-0.368288	-0.732515	-0.714958	-0.497734	-0.731593	-0.70954	2	1.54052	0.984313	2	-0.0978807	-0.356566	-0.183068	-0.0729558	0.86634	0.93879	-0.145008	0.235175	1.63194	0.943372	0.324908	0.544942	2	1.98907	0	0	0.275007	0	0	0.378512	1.03562
Snai3	-0.944743	-0.889685	-0.68899	0.959357	-1.8827	0.213381	-0.153925	-0.0235583	-0.328209	1.51815	0.812935	1.42939	-1.04452	-0.668146	-1.13583	-0.431476	-0.691539	-0.0793413	-0.244251	2	-1.84684	-0.983294	-0.109354	-1.93652	1.02306	0.38517	0.443002	1.285	-0.272004	0.17314	0.3394	0.00343716	-0.493992	-0.580273	-0.283083	-0.204279	0.0846206	-0.0760096	0.876012	2	1.39171	0.470385	3.43962	3.43962	3.61117	4.58796	0	5.4165	5.53013
Xbp1	-1.04788	-0.994723	-1.55477	-1.38391	-2	-0.225597	-0.780458	-0.847186	-0.889285	-0.00921676	0.0827762	0.0118911	-1.0246	-0.709116	-0.995583	0.820955	1.05559	1.40825	-1.14483	1.32747	-1.08999	-0.531037	-0.156511	0.63953	0.265389	2	0.970564	1.14722	-0.25283	0.51344	0.928528	0.344964	-0.30058	0.399655	0.485776	0.251672	0.0466008	0.258765	1.1076	1.4004	0.332774	0.821022	5.61794	5.61794	4.45812	3.94767	0	6.03342	5.77109
Egr1	0.324163	0.209772	0.133199	0.0369359	0.895537	0.038763	-0.489385	-0.638763	-0.543304	-0.266841	-0.35075	-0.475496	-0.620115	-0.670706	-0.688556	-0.627253	-0.713455	-0.712771	-0.811955	-0.743831	-0.498867	-0.956084	-0.797189	-0.516894	2	2	2	2	-0.235641	-0.228952	-0.595808	-0.156833	0.00697315	-0.0335613	-0.965915	-0.918706	0.174653	0.00752175	0.0984928	0.566274	0.754283	0.219933	5.29315	5.29315	4.42156	3.904	4.34979	4.58496	3.87774
Nfil3	-0.686994	-0.975377	-1.46388	-1.17148	-1.70903	-0.900956	-0.788658	-0.0469662	-0.49447	-0.727055	-0.431634	-0.131769	-0.400213	-0.307409	-0.587471	-0.582648	-0.603576	-0.398028	-0.468783	-0.377197	-1.66472	1.05958	1.30773	-1.62081	1.16773	1.41124	2	0.643549	-0.640017	-0.344547	1.46687	-0.118928	0.292158	1.1417	1.31815	0.384056	0.357212	1.13239	0.656402	0.318215	0.993669	1.85817	2.63923	2.63923	0.9855	1.32193	0	2.06005	3.65764
Gfi1	-1.17674	-1.20681	2	-1.33575	-2	-1.18969	0.399694	0.45016	-0.0227847	-0.624952	-1.07323	-0.680598	0.206113	0.266897	-0.121865	-0.341252	-0.639165	-0.229772	0.874139	-0.846085	-2	-0.118579	-0.757	-2	-0.312817	0.19183	-0.0707767	0.093482	1.36148	1.07059	1.01355	1.35391	0.801316	0.823761	0.474604	0.559767	0.784604	0.915065	1.50889	0.839915	0.101914	0.818365	2.90111	2.90111	3.24031	1.60407	0	2.01436	5.46336
Crem	-0.65619	-0.64769	-0.581092	-0.260611	-0.0990825	-0.481362	-0.507495	-0.572815	-0.536719	0.180914	0.046969	-0.0617039	-0.512308	-0.560196	-0.542195	-0.103608	-0.195409	-0.240621	-0.604004	-0.545582	-0.344995	-0.602608	-0.213894	-0.903356	2	1.74691	2	2	-0.420427	-0.223538	0.177464	-0.419114	-0.495814	-0.325342	-0.00735209	-0.269048	-0.182371	0.153377	-0.0648936	-0.0562769	0.304935	0.167061	2.68257	2.68257	3.07553	3.6792	4.01436	3.75489	3.99005
Tef	-0.222684	-0.549446	-0.654369	-0.689763	0.898207	-1.05179	-0.291615	0.270386	-0.268442	-0.721691	-0.739532	-0.427493	0.905447	0.273155	-0.383071	-0.87003	-1.0904	-0.977015	0.688204	-0.692069	-1.16454	2	0.52351	-0.320806	-0.609269	-0.401537	-0.334729	-0.496061	1.18918	-0.745459	0.769428	-0.527151	-0.185793	0.837591	1.97777	0.124069	-0.172988	0.67953	0.524131	-0.027791	-0.00421003	0.44654	3.85997	3.85997	3.12598	2.43829	3.65992	1.79494	4.42895
Max	1.49644	1.34233	0.865758	-0.111961	-2	-1.85536	0.630846	1.11811	1.1609	-1.11678	-0.878485	-0.90345	0.341731	0.980763	1.31882	-0.853824	-0.510256	-0.597226	0.460743	0.387363	-2	0.382134	-0.253566	-2	-0.40833	-0.166761	0.403697	-0.876716	0.876722	-0.884804	-0.155128	-0.401065	0.322194	-0.13355	0.590007	0.686902	0.572333	0.470739	-0.059281	0.761552	1.34115	0.42391	6.39678	6.39678	5.83971	3.92315	0	1.29278	6.7343
Zbtb3	-1.77704	-1.70993	-0.293178	-1.56312	-1.22328	0.735357	-0.722122	-0.293131	-0.411512	0.844708	1.47511	1.75803	-0.588971	-0.0134853	-0.0721091	-0.425411	-0.0804325	0.359618	0.467283	-0.996944	-0.883712	-0.179448	1.64151	-0.922494	0.114878	-1.61889	-1.81887	0.0999763	0.218297	-0.0803277	-0.115779	0.647818	0.818339	0.475905	-0.449708	0.12459	1.52973	1.05393	0.449091	0.0658408	1.17979	2	0	0	0.823749	0	0	1.37851	1.07724
Setbp1	0.315072	0.0530779	2	0.0174366	0.344617	-0.500828	-0.458315	-0.566317	-0.600075	-0.277549	-0.461096	-0.428893	-0.550128	-0.575207	-0.511082	-0.40714	-0.403738	-0.474115	-0.287273	-0.289442	0.139497	-0.560411	-0.60245	-0.619341	-0.422955	-0.509399	-0.217419	-0.533462	2	-0.273612	-0.160871	-0.382936	-0.168071	-0.148131	-0.39157	-0.358222	-0.0630284	-0.0178575	0.243533	-0.0702924	1.6599	2	1.15056	1.15056	0.124328	0.443607	0.765535	0.0285692	0.545968
Homez	-1.14481	-0.998469	0.0851575	-0.409911	-0.969148	0.519256	-1.08114	-0.787489	-0.16633	-1.11958	0.174735	-0.765523	-0.0901769	-0.968988	-0.858607	0.807611	-0.647128	-0.94168	-0.435122	0.690261	-1.09234	-0.497122	-0.519804	-0.00634412	-0.862379	2	0.575548	-0.46449	-0.892497	2	1.18648	-0.887848	0.665819	2	1.6107	0.087385	-0.118258	1.19307	1.27297	-0.184986	-0.0865288	1.39299	0.695994	0.695994	2.96347	1.5008	0	3.20477	2.86592
Egr2	-0.243545	-0.274037	0.0721789	0.155985	1.06127	0.137034	-0.893637	-0.933455	-0.890397	-0.423372	-0.43172	-0.517129	-0.916957	-0.933591	-0.925154	-0.926166	-0.946659	-0.955893	-0.913986	-1.03565	1.25872	-0.961465	-0.967135	1.37088	1.99811	2	2	1.80657	-0.379698	0.103454	0.582855	0.231785	1.54321	1.40775	-1.19464	-1.18119	0.342525	0.14793	-0.308212	0.0349361	0.64023	0.142157	2.64616	2.64616	2.33342	2.38681	3.08066	3.16993	1.0635
Thrb	-1.1261	-1.39414	1.38241	2	0.283317	2	-0.819367	-0.495224	-0.853783	0.931116	0.886268	1.9478	-0.61344	-0.676808	-0.501508	-0.714218	-0.533355	-0.627206	-1.10475	-0.85719	-0.708637	-0.724052	-0.895584	-0.180829	-0.941492	-0.074584	-0.728289	-0.279924	1.16016	0.00976785	-0.961399	0.444345	0.539352	0.400951	-0.383838	0.268001	-0.145652	-0.623944	0.964029	-0.161959	1.19617	2	0	0	0.722466	0.757023	0	0.807355	0.238787
Etv3	1.00606	0.681486	0.981989	0.829983	-0.375617	1.12926	0.432041	-0.022669	-0.106352	0.175767	-0.2483	-0.105052	-0.238474	-0.706494	-0.579593	-0.397247	-0.665067	-0.856201	-0.560168	-0.137437	-1.08265	0.105586	0.231653	0.122492	1.35252	1.7857	2	1.18795	1.13757	-1.40447	-1.73356	-1.75731	-1.06829	-0.461372	-1.15344	-1.82123	-0.960158	0.173072	0.643796	-0.295599	0.602769	1.86179	4.97682	4.97682	4.73606	3.97177	2.54102	4.31397	4.749
Ddit3	-1.7442	-1.74632	-0.737562	-0.104109	0.194654	-0.801615	-1.17492	-0.439949	-0.661953	-0.6671	0.191337	0.456826	-0.870085	-0.357454	-0.521275	-0.588264	-0.00902739	0.142514	-0.32259	1.33352	0.840929	0.82803	2	-1.86952	0.996371	2	2	1.00656	0.167178	0.287887	-0.514577	0.186495	0.0965944	-0.0186671	-0.408086	-0.0975043	-0.485701	-0.756149	0.838874	0.490077	-0.457063	-0.0229638	1.70044	1.70044	4.55152	5.09466	4.31542	4.67582	5.10685
E2f1	-0.719451	-0.761561	-0.489325	-1.24705	-1.12567	-0.639066	-0.374544	-0.585959	-0.442706	-0.279579	-0.374268	-0.543075	-0.258742	-0.467952	-0.415636	0.350108	0.0459425	-0.0180927	-0.66409	-0.358921	2	-0.749438	-1.17406	-1.08435	0.611702	0.226308	0.197357	0.61375	-0.0426244	0.0242544	1.5259	-0.144606	-0.590087	-0.537055	0.196884	0.551402	2	2	-0.232441	0.0571739	0.808456	0.313829	1.10434	1.10434	1.02857	0	0	1.23266	2.02503
Ahr	0.716971	0.243967	2	-0.34076	-0.738904	-0.186299	-0.578276	-0.554561	-0.492418	-0.645006	-0.647397	-0.678068	-0.861628	-0.591576	-0.812551	-0.611319	-0.508231	-0.123154	-0.55218	-0.611065	-0.503191	-0.62204	-0.631998	-0.655115	0.0719635	0.920952	0.51192	1.41977	-0.0172417	-0.105245	-0.786638	-0.181813	-0.452629	-0.214972	-0.517011	-0.485538	0.944973	0.649889	0.189093	0.0552236	2	2	1.95606	1.95606	0.584963	0.555816	0	0.799087	0.604071
Jun	-0.0539067	-0.079227	-0.422089	-0.732633	-0.841033	-0.0331421	-0.575578	-0.501004	-0.513119	-0.223852	-0.128251	-0.115979	-0.680807	-0.610373	-0.637554	-0.519363	-0.47128	-0.444396	0.200226	-0.0535378	-0.803569	0.107101	-0.213009	-0.151693	0.511626	2	2	0.261171	0.193276	0.755434	1.07632	0.951034	-0.389616	-0.438448	-0.5473	-0.528101	-0.751498	-0.766347	1.38784	1.17308	-0.8087	-0.784147	5.74846	5.74846	4.0072	1.03562	0	4.9855	2.57773
Mxd1	-0.120869	-0.0393316	-1.09211	0.134723	-2	-0.040429	-0.374016	-0.322483	-0.0957781	-0.170655	0.138294	-0.21372	-0.640408	-0.270754	-0.222323	0.402247	0.881797	0.783651	-0.499065	-0.350233	-2	-0.667912	-0.380903	-2	2	2	2	2	-0.495386	-0.530484	0.237565	0.249381	-0.27399	-0.589003	0.0115333	0.657634	1.0491	0.160691	-0.763022	0.76692	0.869932	-0.506709	4.33842	4.33842	2.52857	3.30889	0	3.64386	4.71039
Tigd2	-0.0198249	0.138939	-1.18063	-0.910583	-1.24944	0.130028	0.0550879	0.128424	0.0512335	0.406093	0.601487	0.525157	0.108999	0.108629	0.0597773	0.403623	0.154193	0.911653	1.21632	2	-1.50463	-0.466041	0.136641	-1.88866	0.602616	0.771411	0.58573	-0.225571	1.53438	-0.342415	-0.82254	-0.547255	-0.393461	-0.612203	-0.683123	-0.582499	-0.356283	-0.538053	-0.0424948	-0.698652	-0.397524	0.307175	4.53169	4.53169	4.25248	4.23343	1.7866	4.57713	4.76235
Irf4	-0.934184	-0.94897	-0.69632	-0.962721	-1.09045	-0.808759	-0.14084	0.0763104	-0.0455685	0.217445	0.291741	0.436064	0.121143	0.041612	0.062924	0.355283	0.320426	0.32417	-0.466494	-1.10541	-1.0897	0.286417	-0.755995	-1.06151	2	0.18984	0.257249	2	0.690419	-0.381995	-0.417871	-0.513404	-0.365836	-0.229761	-0.151033	-0.197437	0.589408	0.592448	-0.0955993	-0.509914	0.0669502	0.564008	0.807355	0.807355	1.22651	0.263034	0	0.748461	3.14241
Hmg20b	-0.729447	-0.78944	-1.48251	-1.01517	-1.99544	-0.273911	0.175369	1.58585	1.87863	-0.963442	0.895026	0.534432	0.0982678	0.299395	2	-0.290565	1.76214	-0.0856317	-0.422378	-0.321132	-1.97795	0.734184	1.18263	-1.8138	0.450405	0.273587	-0.18927	0.319198	1.18985	-0.318326	-0.216248	-0.120716	0.313876	0.349704	-0.500318	-0.0683532	0.589941	-0.0532621	-0.12486	-1.26583	-1.07014	1.41343	5.57984	5.57984	3.24184	4.81198	0	3.97636	6.21374
Meox2	-1.42574	-0.974881	-0.678683	-0.678988	1.29594	-1.09829	-0.497426	-0.0855814	-0.773506	0.602524	0.911438	1.72585	-0.810301	0.00728389	-0.671007	-0.0858482	0.199907	1.41028	-1.64018	-0.920553	-0.89078	-1.13433	-0.360545	-0.0515784	0.791666	2	0.985492	1.62139	-0.280089	-0.899968	-0.909279	0.551136	0.102954	-1.03311	0.24831	0.683774	0.546499	0.00819422	0.604415	-0.161032	-0.207031	0.604217	0	0	0	0	0	0	0
E2f3	-0.0428424	-0.327808	0.443787	-1.70691	-1.83838	-1.21663	1.7165	0.797067	1.31598	0.653972	0.30501	0.0113984	1.76393	1.36046	1.44818	-0.0157236	-0.29522	-0.307068	0.352994	-0.322818	-1.70607	0.0269837	-0.652329	0.501229	1.12148	-0.0224285	-0.21468	1.25826	1.33102	-1.68894	-1.17577	-1.66008	0.417928	0.36619	-1.32615	-1.13274	0.346102	0.0460092	-0.551472	-0.115714	0.766153	-0.0308486	1.95977	1.95977	1.66448	0.263034	0	0.757023	3.54967
Fos	0.209732	0.192653	-0.303793	-0.523378	-0.748993	-0.434362	-0.375767	-0.24741	-0.269363	-0.349707	-0.264524	-0.24756	-0.444131	-0.358915	-0.39172	-0.304014	-0.274729	-0.245744	0.0912705	-0.530713	-0.698143	-0.0935348	-0.498347	-0.679958	0.232558	2	2	-0.0982491	0.00830648	0.894256	1.18787	1.09651	-0.590595	-0.62487	-0.461956	-0.457205	-0.537331	-0.561237	0.907477	0.727262	-0.699315	-0.668913	6.31976	6.31976	4.23189	2.03914	0	2.69377	3.26303
Isl2	-0.702151	-0.794667	-0.578623	-0.655379	-0.39872	-0.395103	-0.476572	-0.345371	-0.699179	0.206555	-0.179085	0.312706	-0.744973	-0.348858	-0.340135	-0.226416	0.414369	0.445057	-0.811399	-0.304858	0.167961	-0.643848	0.0770279	0.330556	0.741878	2	2	0.642491	-0.216912	-0.243563	-0.338399	0.345951	-0.00789553	-0.356625	-0.0347411	-0.230932	-0.389517	-0.19858	-0.147016	-0.192882	-0.217465	-0.271464	0	0	0	0	0	0	0
Hic1	-0.658555	-0.66858	-0.88401	-0.208671	0.28642	-1.05434	-0.299078	-0.193167	-0.252331	-0.890648	-0.879846	-0.848933	-0.611334	-0.624764	-0.552645	-0.633444	-0.602508	-0.644149	-0.742975	-0.786695	-0.954053	-0.779652	-0.572704	2	0.534577	0.737984	1.4414	0.0664498	0.403252	-0.218813	-0.507894	-0.158081	0.417842	0.0790791	-0.574322	-0.468946	1.35398	0.854042	0.812018	1.67437	2	2	1.26903	1.26903	0.250962	1.75702	1.62293	0.189034	2.93923
Prdm1	-0.755674	-0.777621	-1.30038	-1.50182	-1.41852	-1.2922	-0.126766	-0.0912833	-0.211862	-0.427117	-0.478392	-0.400415	0.367679	0.735987	0.609669	0.421973	0.596281	0.744069	-0.180311	-1.15356	-1.42367	0.311944	0.807163	-1.37757	0.191454	0.00867518	-0.155791	0.402895	0.603431	-0.847083	-0.205031	-0.937655	-1.16328	-1.11984	0.695726	1.17918	1.6129	1.12021	1.58397	1.1292	1.87148	2	2.56316	2.56316	0.641546	0	0	0.464668	4.04177
[truncated: 35 more columns]
