# Supplementary material for: Atlas-guided discovery of transcription factors for T cell programming
Source: Nature. Author manuscript; Available in PMC 2026 May 8. (PMC13017511; doi:10.1038/s41586-025-09989-7)
Supplement: Supplementary Table 4 [file NIHMS2159509-supplement-Supplementary_Table_4.xlsx]

## Sheet: MP
TF	MP_MilnerAug_Kaech	MP_MilnerAug_Scott	MP_MilnerAug_Chung
Ets1	0.030241	0.0270526	0.0285295
Sp3	0.0229934	0.0202926	0.0173947
Klf3	0.0214239	0.0186032	0.0163405
Rela	0.0166465	0.0191312	0.0167012
Stat1	0.0146764	0.0153018	0.0163199
Klf6	0.017103	0.01508	0.0133353
Fli1	0.0154453	0.0138666	0.0145973
Zbtb17	0.0145324	0.0130225	0.0111415
Irf3	0.011058	0.0131111	0.0125204
Sp4	0.0126213	0.0111133	0.00976633
Irf1	0.0111345	0.0108495	0.0113817
Tcf7	0.00942897	0.0114748	0.0122248
Sp1	0.0123856	0.0110274	0.00951499
Sp2	0.0122626	0.0108434	0.00941342
Maz	0.0117058	0.0109317	0.00949132
Ctcf	0.00883228	0.00977571	0.0103194
Batf	0.00786915	0.0091299	0.0101725
Junb	0.00810216	0.0094951	0.00952181
Elf1	0.00949863	0.00840614	0.00853277
Tbx21	0.0083019	0.00838194	0.00891597
Stat4	0.0084294	0.00788747	0.00924709
Elk4	0.00894562	0.00784925	0.00819339
Nrf1	0.00942051	0.00782432	0.00732491
Zfx	0.00819908	0.00820367	0.00806349
Gabpa	0.00809862	0.0070579	0.00727906
E2f4	0.00813946	0.00741267	0.00621305
Klf2	0.00782996	0.00729281	0.00647378
Tcf3	0.00669755	0.00669236	0.00723836
Nfyc	0.0075588	0.00624911	0.00626298
Patz1	0.00725233	0.00641039	0.00572353
Zfp281	0.00707118	0.00645033	0.00582424
Egr1	0.00669205	0.00622802	0.00553816
Elf2	0.00595064	0.00544733	0.00568616
Trp53	0.00459807	0.00549661	0.00610097
Zfp260	0.00531336	0.00561736	0.00492906
Nfyb	0.00603895	0.00495042	0.00480311
Gata3	0.00455468	0.00524807	0.00572251
Zfp422	0.00389362	0.00540712	0.00610221
Lef1	0.00422938	0.00566381	0.00542729
Stat3	0.00535323	0.00461081	0.00533928
Klf7	0.00540924	0.00478275	0.00421653
Tcf12	0.00471206	0.00476001	0.00465077
Runx2	0.00438336	0.00492868	0.00464202
Runx1	0.00432723	0.00487881	0.00473099
Irf7	0.00407422	0.00468481	0.00504679
Ikzf3	0.00444803	0.00461998	0.0042771
Irf2	0.00427528	0.00420832	0.00441114
Smad3	0.00389189	0.0042136	0.00475469
Runx3	0.00404147	0.00432048	0.00431667
Sp110	0.00379697	0.0042036	0.00460042
Klf13	0.00449446	0.0038866	0.00394365
Mbd2	0.00345877	0.00408436	0.00369519
Zfp287	0.00292994	0.00398668	0.00418146
Klf10	0.00396673	0.003761	0.00323174
Etv6	0.00371075	0.00353205	0.00365176
Elk3	0.00374145	0.00362029	0.00346835
Mlx	0.00347226	0.00379083	0.00350861
Stat6	0.00292041	0.00362276	0.00414573
Pknox1	0.00354012	0.00340782	0.00369928
Zfp212	0.00287738	0.00405378	0.00355201
Ikzf1	0.0030372	0.00335928	0.00400223
Foxn3	0.00296796	0.00335424	0.00366017
Zfp64	0.00345969	0.00349497	0.0028917
Thap11	0.00308945	0.00322634	0.00335518
Creb1	0.00351581	0.00329413	0.00279747
Zfp566	0.00335137	0.00323876	0.00289722
Cbfb	0.00291093	0.00342346	0.00314005
Srebf1	0.0029603	0.00316336	0.00327671
Zfp341	0.00334596	0.00307703	0.00270816
Rfx1	0.00298948	0.00316175	0.00294251
Foxj3	0.00245227	0.00307605	0.00342292
Atf2	0.00285472	0.00317429	0.00286231
Elf4	0.00317586	0.00289347	0.00270923
Arnt	0.00264456	0.00298899	0.00296664
Myc	0.00247738	0.00296347	0.00310021
Stat2	0.00275612	0.00269906	0.00301163
Usf1	0.00259039	0.00266285	0.00299213
Zfp263	0.00212294	0.00309604	0.0030024
Rora	0.00235806	0.00261234	0.00324528
Zfp580	0.00277885	0.00287085	0.00254212
Zfp398	0.00259191	0.00299287	0.00259956
Zfp143	0.00257425	0.00261637	0.00273123
Bcl6	0.00244597	0.00279515	0.00264697
Mafk	0.00238083	0.00269193	0.00273923
Mecp2	0.00239684	0.00262297	0.00277241
Elk1	0.00269876	0.00244607	0.00252104
Arntl	0.00243934	0.0025757	0.00254171
Nfkb1	0.0019288	0.00257744	0.00299111
Egr2	0.00252094	0.00249777	0.0022607
Zfp740	0.00274439	0.00242554	0.00194042
Meis3	0.00222666	0.00231781	0.00245903
Zfp322a	0.00182144	0.00255238	0.00257478
Klf11	0.00246561	0.00222315	0.00196768
Rara	0.00173979	0.00218873	0.00252926
Irf8	0.00220118	0.00201579	0.00217429
Usf2	0.00193291	0.00219326	0.00222401
Srebf2	0.00201171	0.00216048	0.00214762
Foxp1	0.00192076	0.00181381	0.00253341
Nfkb2	0.00165839	0.0021148	0.00244839
Atf4	0.00176568	0.00218814	0.00221525
Foxo1	0.00201379	0.00181606	0.00224506
Crem	0.0022544	0.00200102	0.00179543
Snai3	0.00216807	0.00174178	0.00211442
E2f7	0.00218674	0.00206122	0.00176361
Nfatc1	0.00199554	0.00169131	0.00232156
Zfp383	0.00221217	0.00198711	0.00178382
Taf1	0.00208042	0.00195295	0.00194594
Zfp335	0.00181907	0.00194939	0.00217798
Smad4	0.00182921	0.00182998	0.00228294
Nfe2l2	0.00149407	0.00194603	0.00239107
Tgif1	0.00182297	0.00205285	0.00194157
Nr1h2	0.00169178	0.0017803	0.00233822
Atf7	0.00191825	0.00200524	0.00183513
Rbak	0.00186564	0.00195035	0.00190017
Tfdp1	0.001919	0.0020079	0.00178772
Zfp513	0.00177693	0.00190077	0.00177915
Irf9	0.00171006	0.00169806	0.00202617
Klf8	0.00194977	0.0018104	0.00161563
Rxrb	0.00166379	0.00174033	0.00195144
Pou2f2	0.00140482	0.00179748	0.00198272
Bbx	0.00150066	0.0017203	0.00196405
E2f6	0.00177666	0.0017914	0.00160767
Jun	0.00157105	0.0017874	0.00181517
E2f1	0.00187686	0.00173848	0.00149179
Irf4	0.00158933	0.00166009	0.00179756
Jund	0.00152195	0.00175019	0.00175661
Zfp213	0.00173499	0.00173502	0.00149418
Dnajc21	0.00160105	0.0016211	0.00168587
Vezf1	0.00212392	0.00142658	0.00133881
Xbp1	0.00159912	0.00164742	0.0016102
Atf1	0.00170563	0.00166729	0.00146003
Zbtb14	0.00183773	0.00153744	0.00141998
Hbp1	0.00149022	0.00168746	0.0016162
Etv3	0.00166764	0.00148804	0.0015487
Yy1	0.00176642	0.00138932	0.00154383

## Sheet: Naive
TF	Naive_Kaech_Kaech	Naive_Kaech_Chung	Naive_Mackay_Chung	Naive_MilnerAug_Chung	Naive_Renkema_Chung	Naive_Scott_Scott
Klf3	0.0236819	0.0221008	0.0234776	0.0207686	0.0354473	0.0221636
Sp1	0.0236387	0.0225477	0.0243514	0.0138954	0.0473447	0.0100872
Ets1	0.0209839	0.0190077	0.0207489	0.0248901	0.0181164	0.0332402
Sp3	0.0227243	0.0218557	0.025303	0.0242781	0.0138095	0.027909
Ctcf	0.0165177	0.0183933	0.0204322	0.0152296	0.0295209	0.0104659
Stat1	0.0120668	0.0143297	0.0207668	0.0201827	0.0185967	0.0238092
Tcf7	0.0158767	0.0185624	0.0201112	0.018169	0.0142363	0.0201232
Sp2	0.0163837	0.0151855	0.018632	0.00720631	0.0244504	0.0133943
Maz	0.024631	0.0238966	0.023588	0.00708986	0.00148339	0.00927285
Klf2	0.0180854	0.0182656	0.0161581	0.0110231	0.00734669	0.0166416
Rela	0.0140505	0.014495	0.0132156	0.0169533	0.00759571	0.0211147
Klf6	0.0133816	0.0126073	0.0157075	0.0150234	0.0107592	0.0184673
Sp4	0.0138726	0.0132374	0.0169237	0.0118904	0.00953898	0.00931073
Irf1	0.00756915	0.00822063	0.00783569	0.0114817	0.0137198	0.0110821
Egr1	0.00996041	0.00932781	0.00890434	0.00837199	0.0131202	0.0083821
Fli1	0.00938774	0.00860229	0.00553685	0.0126526	0.00597632	0.0143792
Lef1	0.00762484	0.00852259	0.00776565	0.0106865	0.00720808	0.0146544
Patz1	0.00842802	0.00819118	0.00741077	0.00816697	0.0131988	0.00918953
Irf3	0.00598509	0.00636808	0.00683574	0.0144722	0.00824318	0.00963971
Zfp281	0.00858743	0.00839914	0.00917918	0.0130556	0.0010065	0.0096632
E2f4	0.0105775	0.0100847	0.0120423	0.00652179	0.00420705	0.00639927
Elk4	0.0101215	0.009393	0.00676889	0.00909518	0.00763892	0.0063672
Elf1	0.00878553	0.00797067	0.00796452	0.0080352	0.00347778	0.0105918
Zbtb17	0.0086481	0.00852883	0.00799161	0.0104995	0.00129103	0.00862386
Elf2	0.00846549	0.00758759	0.00658965	0.00656889	0.00597186	0.00629952
Tcf3	0.0082126	0.00784481	0.00598803	0.00645409	0.00268841	0.00662075
Zfx	0.00706943	0.00705158	0.00518371	0.00635156	0.003581	0.00828472
Nfyc	0.00435427	0.00420584	0.00572938	0.00629933	0.011057	0.00505257
Irf2	0.0057652	0.00575274	0.00538865	0.00356338	0.00819976	0.00745704
Gabpa	0.007041	0.00624421	0.00549482	0.00652065	0.00255962	0.00750175
Tcf12	0.0063496	0.00598018	0.00486159	0.00454636	0.0076543	0.0040488
Trp53	0.00518124	0.00591977	0.00409853	0.007188	0.00377279	0.00699736
Junb	0.00592338	0.00581756	0.00671224	0.00553986	0.000221698	0.00654395
Nrf1	0.00476813	0.00491421	0.0047468	0.00674663	0.000517237	0.00703123
Zfp422	0.00330303	0.00440764	0.00465886	0.00713239	0.000573959	0.0084219
Stat4	0.00394687	0.00394866	0.00352006	0.00511866	0.00556248	0.00615331
Irf7	0.00340639	0.00376918	0.00731832	0.00373188	0.00517353	0.00422988
Foxj3	0.00360904	0.00430927	0.00358405	0.00607686	0.00614869	0.00297602
Zfp740	0.00382679	0.00439064	0.00479887	0.00338495	0.00708954	0.00269993
Stat3	0.00399857	0.0040786	0.00360558	0.00476001	0.00261181	0.00659109
Rarg	0.00368624	0.00423865	0.00467595	0.00288865	0.00679383	0.00319594
Egr2	0.00302007	0.00293544	0.0038964	0.00412902	0.00664177	0.00407642
Nfyb	0.00246417	0.0024341	0.00353667	0.00497562	0.00677351	0.00401063
Smad3	0.00383532	0.00424572	0.00384389	0.00221437	0.00730739	0.00245593
Pknox1	0.00425827	0.00409117	0.00450842	0.00411866	0.00198836	0.00492991
Mbd2	0.00420385	0.00384785	0.0080586	0.00207279	0.003334	0.0021722
Ikzf1	0.00376393	0.00430824	0.0036525	0.00385977	0.00199491	0.00599855
Klf13	0.00340237	0.00309234	0.00339905	0.00505686	0.00166128	0.00676073
Zfp260	0.00314091	0.00264305	0.00514688	0.00512859	0.00160496	0.00526147
Jund	0.00517125	0.00504504	0.00377952	0.00115632	0.00586506	0.00163307
Klf7	0.00356037	0.00336231	0.00388799	0.00533068	0.00184228	0.00415746
Myc	0.00341385	0.00322084	0.00249822	0.00410707	0.00260532	0.00559149
Elk3	0.00322251	0.00283448	0.00283933	0.00321859	0.00765388	0.00164955
Rfx1	0.00362239	0.00370061	0.00255206	0.00265726	0.00608691	0.00277361
Stat6	0.00286951	0.00293469	0.00256745	0.0030533	0.00426384	0.00553452
Srebf1	0.00283535	0.00285528	0.00235169	0.00324081	0.00589522	0.00370435
Sp110	0.00298922	0.00293608	0.00300249	0.00374007	0.00395097	0.00390687
Nfya	0.00287653	0.00276136	0.00442714	0.00276557	0.00659194	0.00084427
Bcl6	0.00356682	0.00392046	0.00317124	0.00281378	0.00379294	0.00296806
Rara	0.00321754	0.00346467	0.00316164	0.00346742	0.00379917	0.00291373
Gata3	0.00203037	0.00267975	0.00317214	0.00459031	0.00260266	0.00493818
Srebf2	0.00334134	0.00375131	0.00404363	0.00244057	0.00259551	0.00351163
Etv6	0.00445229	0.00406495	0.00272753	0.00268613	0.00288585	0.00211072
Runx3	0.00406119	0.00361452	0.00197653	0.00273184	0.00251382	0.00367718
Zfp566	0.00329554	0.00336066	0.00246274	0.00533734	0.000508305	0.00353701
Smad4	0.00360063	0.00408466	0.00576499	0.00232832	0.00127792	0.00139775
Sp9	0.000339718	0.000320791	0.000454	0.00166263	0.0153021	0.000340067
Foxn3	0.00248001	0.00314781	0.00233509	0.00450318	0.00153082	0.00414894
Usf2	0.00397313	0.00354641	0.00397479	0.00184607	0.00360819	0.00096914
Arnt	0.00307116	0.00290284	0.00233118	0.00309421	0.00339552	0.00304432
Taf1	0.00306481	0.00291719	0.00212623	0.00277873	0.00428786	0.00154352
Elf4	0.0034816	0.00294767	0.00295279	0.00243696	0.00224356	0.00263949
Atf2	0.00256714	0.0024674	0.00216214	0.00426576	0.00249593	0.00268822
Runx1	0.00368753	0.00342069	0.00234711	0.00216392	0.00243389	0.00242125
Foxo1	0.00238633	0.00221134	0.00289963	0.00254349	0.00417752	0.00165343
Stat2	0.0026543	0.00321226	0.00346826	0.00316791	0.000440518	0.00283753
Zfp64	0.00269921	0.00269267	0.00212962	0.00298355	0.00275647	0.00247802
Klf1	0.0023868	0.00230592	0.00066598	0.00216475	0.00709961	0.00093976
Ikzf3	0.00282272	0.00241734	0.00474879	0.00175533	0.00212817	0.00167436
Zfp398	0.00236916	0.00255227	0.0021591	0.00342145	0.00240622	0.00256175
Creb1	0.0031403	0.0030997	0.00216415	0.0023409	0.00255818	0.00202065
Rxrb	0.00269126	0.0028227	0.00280977	0.00264294	0.00179729	0.00208081
Zfp287	0.00155882	0.0019092	0.00245627	0.00447274	0.000758531	0.00345645
E2f6	0.00271327	0.00257571	0.00375896	0.00265637	0.000454374	0.00221579
Ets2	0.00254474	0.00230689	0.00273285	0.00336578	0.000362403	0.00299356
Cbfb	0.00337859	0.0027751	0.0028205	0.00201624	0.000815546	0.00213956
Spi1	0.00568946	0.00505766	0.00103393	0.000560915	0.000631862	0.000913079
Usf1	0.00233463	0.00202615	0.0022085	0.00217854	0.0020541	0.00298883
Atf7	0.00243636	0.00234022	0.00146557	0.00443919	0.00159408	0.00141062
Mecp2	0.00270725	0.0029866	0.00241837	0.0028052	0.000346521	0.00238016
Thap11	0.00211435	0.00218171	0.00224008	0.00279291	0.000235241	0.00407344
Zfp212	0.00146738	0.00159416	0.00235564	0.00334476	0.000461913	0.00411964
Klf11	0.00211223	0.00203224	0.00375535	0.0019704	0.000531215	0.00287304
Max	0.00357741	0.00344055	0.00301732	0.00214904	0.000233386	0.000600777
Elk1	0.00228262	0.00195313	0.00171813	0.00199957	0.00344692	0.00158588
Nfkb1	0.00220454	0.00257806	0.00259883	0.00246789	0.00203718	0.000963888
Tgif1	0.00160079	0.00188086	0.00333905	0.00223194	0.00102148	0.00231591
Klf10	0.00209478	0.00194766	0.00162144	0.00249258	0.000482465	0.00368664
Nfe2l2	0.00154921	0.00170886	0.00168076	0.00212755	0.00247046	0.00273397
Mlx	0.00187251	0.00179949	0.00175507	0.00307062	0.00016188	0.00341917
Zfp263	0.00161898	0.00147531	0.00126741	0.0038603	0.000953071	0.00285398
Zfp383	0.00242573	0.00232965	0.00235691	0.00262223	0.000789807	0.00149891
Meis3	0.002247	0.00242537	0.0015267	0.00261935	0.00024513	0.00293184
Klf4	0.00363424	0.00351831	0.00128676	0.00111267	0.00091551	0.00147861
Yy1	0.00258832	0.00284031	0.00266257	0.00168953	0.00134642	0.000746361
Rreb1	0.00239566	0.00203942	0.00139714	0.00106391	0.00336021	0.00140922
Zfp322a	0.00116949	0.00120839	0.00154949	0.00210821	0.0034521	0.00205827
Etv3	0.00201928	0.00188181	0.00200908	0.0019447	0.00143412	0.00207145
Zbtb14	0.00137716	0.00142471	0.0030522	0.00170359	0.00155115	0.00203939
Zfp341	0.00214627	0.0020422	0.00330492	0.00158301	0.00096285	0.000936694
Egr3	0.00225627	0.00216205	0.00169649	0.000741505	0.00366477	0.000406784
Foxk1	0.0027212	0.00263	0.00232114	0.0010234	0.00153619	0.000516282
Rfx7	0.00203373	0.00206287	0.00168989	0.00184152	0.00203329	0.00105651
Zfp143	0.0016216	0.00170642	0.00143011	0.00195278	0.0012836	0.00268963
Nr2c2	0.00102053	0.00158095	0.00128817	0.00173769	0.00414405	0.000745973
Dnajc21	0.00216096	0.00228931	0.00192778	0.00200839	0.00131643	0.000716392
Zbtb7a	0.00185018	0.00194803	0.0015736	0.00176921	0.00150744	0.00176857
Zeb1	0.00110222	0.00127578	0.00119349	0.00207362	0.00338578	0.00130259
Zfp335	0.00180175	0.00181358	0.00126496	0.00191751	0.00204326	0.00118158
Rbak	0.00137286	0.00149286	0.00132717	0.00352765	0.000436665	0.00174201
Zfp580	0.0017603	0.00186388	0.0023922	0.000975992	0.000429532	0.00239085
Nfkb2	0.00153497	0.00185037	0.00159925	0.00196755	0.00019236	0.00231889
Vezf1	0.00133252	0.00161231	0.00181173	0.00161483	0.00111827	0.00192613
Nr3c1	0.00200012	0.00162606	0.00125839	0.00151128	0.000445222	0.00245923
Bbx	0.00154566	0.00158767	0.000873731	0.0013519	0.0015677	0.00230768
Irf8	0.00171311	0.00167447	0.00131011	0.000970095	0.00213915	0.00137822
Foxp1	0.00158956	0.00144054	0.00121998	0.00246354	0.000671855	0.00174609
Batf	0.00137957	0.00135561	0.00149379	0.00252281	0.000155185	0.00219237
Hand2	0.00448946	0.00412473	7.53827e-05	0.000108688	0.000115876	7.31511e-05
Mafk	0.00111355	0.00124443	0.00189787	0.00208802	0.00021733	0.00240086
Tfdp1	0.00156952	0.00152954	0.00259211	0.00125454	0.000148857	0.00176335
Irf9	0.00157402	0.00133125	0.00161091	0.00169037	0.000797352	0.00177892
Cebpe	0.00446548	0.00413314	2.67689e-05	4.23924e-05	6.74481e-05	2.25054e-05
Ctcfl	0.000394583	0.000422837	0.000632888	0.00105627	0.00581414	0.000423832
Zfp513	0.0013616	0.00125577	0.00102499	0.00126482	0.00313613	0.00067299

## Sheet: TCM
TF	TCM_Mackay_Chung	TCM_MilnerAug_Chung	TCM_Renkema_Chung
Sp1	0.0208851	0.0130881	0.0404886
Ctcf	0.0176994	0.0131802	0.0292284
Klf3	0.0204196	0.0172022	0.0180293
Ets1	0.0230688	0.0138887	0.0145884
Klf6	0.0155927	0.0194582	0.0151537
Sp2	0.0147302	0.0111001	0.0198436
Maz	0.0241299	0.0104037	0.00937707
Rela	0.0127391	0.0184803	0.00622476
Sp3	0.0196557	0.0139896	0.0014654
Irf3	0.010241	0.0160123	0.00804961
Zbtb17	0.00929189	0.0173756	0.00668238
Tcf7	0.0143341	0.00923313	0.00916191
Irf1	0.00869732	0.0121076	0.0102522
Sp4	0.0156108	0.00677213	0.00862491
Klf2	0.0156137	0.00810194	0.00544378
Stat1	0.00744399	0.00988304	0.0110486
Fli1	0.00872432	0.0123933	0.00690102
Elk4	0.00838686	0.0117045	0.00710067
E2f4	0.0101633	0.00877228	0.00791596
Patz1	0.00630499	0.00889489	0.00987475
Sp9	0.000279353	0.000557434	0.0231361
Smad3	0.00480697	0.00389865	0.0136709
Elf1	0.00725057	0.0061231	0.00662927
Tcf3	0.00900138	0.00694967	0.00366614
Zfp281	0.00585878	0.00516968	0.00802709
Junb	0.00625774	0.00821388	0.00410841
Zfx	0.00657142	0.00884693	0.00306252
Elf2	0.00701841	0.00837513	0.00216126
Mbd2	0.00764051	0.00376918	0.00565119
Irf2	0.00520264	0.00356834	0.00765042
Nfyc	0.00361434	0.00568127	0.00677985
Lef1	0.00577238	0.00515362	0.00456467
Nrf1	0.00606042	0.00865873	0.000574952
Trp53	0.00291141	0.00868008	0.0032936
Runx2	0.00412854	0.00594324	0.00451825
Gabpa	0.00799101	0.00336713	0.00314166
Stat3	0.00400159	0.0041525	0.00609304
Tbx21	0.00538424	0.00832785	0.000326914
Stat4	0.00552879	0.0051828	0.00323446
Nfyb	0.0033601	0.00422237	0.00625395
Tcf12	0.00494083	0.00361802	0.00503772
Runx3	0.00426496	0.00612579	0.00288144
Egr1	0.00367748	0.00405422	0.00540891
Elf4	0.00407884	0.0036104	0.00537819
Rfx1	0.0041236	0.00371001	0.00512306
Ikzf3	0.00574959	0.00402418	0.00292396
Bcl6	0.00356427	0.00290158	0.00601186
Rara	0.0043287	0.00349093	0.00456307
Zfp740	0.00369909	0.00238489	0.0061081
Zfp383	0.00235902	0.00110098	0.00862548
Elk3	0.00325669	0.00119291	0.00760124
Etv6	0.00391949	0.00454766	0.00336531
Zfp341	0.00298761	0.00283686	0.0058797
Klf10	0.00415494	0.00457778	0.00275219
Irf7	0.00442896	0.00428857	0.00272144
Klf7	0.00283068	0.00663893	0.00188574
Atf7	0.00259496	0.00427215	0.00425319
Gata3	0.00314932	0.00573509	0.00198091
Jund	0.00438435	0.00135296	0.0050422
Creb1	0.00270061	0.00260506	0.00536416
Foxn3	0.00250963	0.00540096	0.00271214
Nfkb1	0.00402312	0.00305638	0.00346188
Sp110	0.00361513	0.00432076	0.00259392
Taf1	0.00366291	0.00203878	0.00469292
Batf	0.00320975	0.00685644	0.00024284
Stat6	0.00350265	0.00292499	0.00330244
Rarg	0.00324244	0.00254049	0.00393847
E2f1	0.00131494	0.00176091	0.00662711
Runx1	0.00436933	0.00436039	0.000613224
Mecp2	0.00271048	0.00278809	0.00381356
Egr2	0.00115917	0.000821482	0.00718981
Srebf1	0.00212205	0.00230062	0.00470345
Meis3	0.00254075	0.00243825	0.00409566
Cbfb	0.00464212	0.0015071	0.00282554
Usf2	0.00406454	0.00185394	0.00268429
Myc	0.00234307	0.00578853	0.0002647
Klf4	0.00211499	0.000862922	0.00524237
Zfp287	0.00375738	0.0038405	0.000619677
Pknox1	0.00276715	0.00297265	0.00243206
Srebf2	0.00240158	0.00301747	0.00272952
Zfp260	0.00444407	0.00291864	0.00040018
Zfp335	0.00223465	0.00250275	0.00300977
Usf1	0.00242199	0.00371543	0.00124272
Zfp422	0.00282452	0.00403269	0.000493386
Zfp64	0.00241799	0.00452118	0.00039973
Nr1h2	0.00136171	0.00134829	0.00458026
Nfya	0.00393324	0.00281822	0.000335946
Ikzf1	0.00310625	0.00206551	0.00174896
Zfp398	0.00278074	0.00367738	0.000446825
Nr2c2	0.00140935	0.00170574	0.00359381
Nfe2l2	0.00164676	0.00252877	0.00242296
Foxj3	0.00301275	0.00314823	0.000421505
Smad4	0.00331764	0.00286643	0.000264356
Yy1	0.00218648	0.000793625	0.00345118
Zfp212	0.0022167	0.00361233	0.000519004
Foxo1	0.00188829	0.00181389	0.00259661
Klf13	0.00201792	0.00261192	0.00161301
Bhlha15	0.000298533	0.000588973	0.00532516
Thap11	0.0020623	0.00382709	0.000291088
Mlx	0.00151611	0.00321157	0.00145072
Zfp566	0.00244367	0.00317605	0.000532432
Bbx	0.0016201	0.0020638	0.00246324
Pbx3	0.00081621	0.000280593	0.00501411
Hbp1	0.00115253	0.00101935	0.00382087
Irf8	0.00179141	0.00196403	0.00219562
Pou2f2	0.00208804	0.00207379	0.00174989
Fosl2	0.0019279	0.00184252	0.00210656
Zbtb7a	0.00119482	0.00376581	0.000837048
Dnajc21	0.00218173	0.00128848	0.00228602
Rxrb	0.00265425	0.00277675	0.000293171
Nanog	9.35955e-05	0.000236279	0.00535506
Nfkb2	0.00242755	0.00295245	0.000238078
Max	0.00265764	0.00259247	0.000253572
Zfp692	0.00149824	0.00250957	0.00144756
Cic	0.00225239	0.000761958	0.00243936
Klf11	0.00335282	0.0015322	0.000539921
Atf1	0.00157856	0.00181267	0.00203243
Atf2	0.00337522	0.00165843	0.000330774
Clock	0.00114927	0.00117947	0.00303389
E2f6	0.00295097	0.00179432	0.000488702
Zfp513	0.00149158	0.000498896	0.00317969
Nr1d2	0.00239529	0.000913993	0.0018419
Rfx3	0.00214264	0.00258206	0.000354847
Stat2	0.00272208	0.00195869	0.000380374
Elk1	0.0022786	0.00227935	0.000496397
Atf4	0.00166989	0.00197797	0.00125321
Etv4	0.000329132	0.000569647	0.00387907
Spi1	0.00323049	0.000732334	0.000794014
Jun	0.00253075	0.00195648	0.00025914
Rora	0.00159642	0.00291634	0.000204937
Foxo4	0.000833067	0.00097799	0.00284477
Tfdp1	0.00206457	0.00236319	0.000193148
Mef2a	0.00157373	0.000982071	0.0019568
Zfp322a	0.00191575	0.00147724	0.00111387
Tgif2	0.00029022	0.000491295	0.00365747

## Sheet: TE
TF	TE_MilnerAug_Kaech	TE_MilnerAug_Scott	TE_MilnerAug_Chung
Ets1	0.0308369	0.0289411	0.0280507
Klf3	0.0255971	0.0209591	0.0207182
Sp3	0.0240982	0.0200002	0.019409
Rela	0.0158509	0.018578	0.0159652
Klf6	0.0172796	0.0148497	0.0145509
Fli1	0.0152322	0.014344	0.013986
Sp2	0.0153276	0.0128725	0.0128887
Irf3	0.0118447	0.0142242	0.0140964
Sp1	0.0145489	0.0124455	0.0121374
Sp4	0.0146562	0.012217	0.0122533
Stat1	0.0120746	0.0125365	0.0141843
Tbx21	0.0117748	0.0119904	0.0124571
Zbtb17	0.0123912	0.0107631	0.0104719
Irf1	0.0100221	0.0102073	0.00998079
Maz	0.0106646	0.0100825	0.00909374
Klf2	0.0103074	0.00916988	0.00874181
Gabpa	0.00964949	0.00888313	0.00867067
Ctcf	0.00868087	0.00950103	0.00901503
Junb	0.00768782	0.00884579	0.00977902
Stat4	0.00759876	0.00880409	0.0091192
Nrf1	0.00924434	0.00761969	0.00862668
Zfx	0.00798979	0.00751599	0.00853603
E2f4	0.00889163	0.00740503	0.00738452
Elk4	0.00840005	0.00764331	0.00718731
Batf	0.00672843	0.0074849	0.00812655
Elf1	0.00776833	0.00737246	0.00715589
Patz1	0.00801626	0.00716264	0.00672718
Tcf3	0.00628336	0.00655614	0.00746859
Nfyb	0.00708508	0.00611247	0.00644355
Zfp281	0.00683945	0.00627269	0.00596428
Nfyc	0.00665276	0.00577153	0.00629944
Smad3	0.00448721	0.00610574	0.00627622
Foxn3	0.00562616	0.00546226	0.00534854
Runx1	0.00581507	0.00554889	0.00504759
Stat3	0.00507804	0.00555719	0.00517324
Elf2	0.0055693	0.00520853	0.00481897
Ikzf3	0.0047112	0.00537304	0.00540666
Klf10	0.00550974	0.00492653	0.00449843
Irf7	0.00478098	0.00478131	0.00512721
Runx3	0.00551931	0.00480289	0.00427599
Zfp260	0.00466637	0.00511931	0.00480577
Irf2	0.00480814	0.00447804	0.00458872
Trp53	0.00408276	0.00468405	0.00480394
Egr1	0.00469892	0.0042222	0.00422599
Gata3	0.0036836	0.00447735	0.00460605
Lef1	0.00352523	0.004194	0.00451641
Zfp422	0.00314267	0.00403642	0.00497253
Sp110	0.00372933	0.00377293	0.00457585
Klf13	0.00468675	0.00394669	0.0033667
Pknox1	0.00374156	0.00376079	0.00420805
Runx2	0.00406679	0.00395056	0.00352389
Ikzf1	0.00354222	0.00396746	0.00395483
Etv6	0.00380877	0.0035403	0.00347757
Klf7	0.0040677	0.0034639	0.00322807
Mbd2	0.00343046	0.00370723	0.00355413
Usf1	0.00326675	0.00380105	0.00351231
Elf4	0.0038089	0.00349282	0.00318804
Cbfb	0.00315988	0.00370231	0.00331817
Sp9	0.00380286	0.00325142	0.00298957
Thap11	0.00315772	0.00347412	0.00327358
Zfp287	0.00271574	0.00341323	0.00364883
Rara	0.00272273	0.00340474	0.00364017
Mlx	0.00307854	0.00344591	0.00319857
Klf11	0.00329708	0.00314589	0.00284862
Elk3	0.00319213	0.00313683	0.00294063
Stat6	0.00271274	0.00358921	0.00294192
Zfp212	0.00236698	0.00387295	0.00297117
Zfp64	0.00296503	0.00305142	0.00299813
Creb1	0.00335661	0.00291379	0.00265504
Rora	0.00265568	0.00296398	0.00327221
Tcf12	0.00252581	0.00296828	0.00312456
Srebf1	0.00297886	0.00282852	0.0027843
Zfp740	0.00291076	0.00309432	0.00256849
Nfe2l2	0.00221379	0.00305662	0.00327685
Arnt	0.00243623	0.00303242	0.00294928
Stat2	0.00264579	0.00260088	0.00316991
Zfp263	0.00296235	0.00250282	0.00288138
Zfp398	0.00235178	0.00307691	0.00277991
Atf2	0.00279327	0.00286565	0.00250323
Klf1	0.00296482	0.00253467	0.00259767
Zfp341	0.00288007	0.00261229	0.00257785
Foxj3	0.00218075	0.00281423	0.00298736
Zfp566	0.00271955	0.00244107	0.00258779
Rbak	0.00245755	0.00256906	0.00268945
Atf1	0.00279478	0.00257755	0.00230676
Tcf7	0.00216654	0.00250238	0.0029398
Irf8	0.00251034	0.0026269	0.00241477
Rfx1	0.00235958	0.00248993	0.00265206
Zfp143	0.00237551	0.00251306	0.00253845
E2f1	0.00279706	0.00235256	0.00225899
Bhlhe40	0.0023359	0.0025683	0.00247472
Mafk	0.00189049	0.00267786	0.00264615
Arntl	0.00214152	0.00258274	0.00246223
Atf7	0.00245406	0.00244618	0.00221019
Usf2	0.00201388	0.0026377	0.0024456
Mecp2	0.00206463	0.00244167	0.00256911
Prdm1	0.00216645	0.00234645	0.00249907
E2f7	0.00252564	0.00219827	0.00212575
Tfdp1	0.00210712	0.00228541	0.002405
Srebf2	0.00220733	0.0022513	0.00228743
Xbp1	0.00203501	0.00215821	0.00234339
Meis3	0.00211692	0.00208485	0.00218475
Taf1	0.00207328	0.00215387	0.00215199
Elk1	0.00222219	0.00207858	0.0019258
Zfp335	0.00199569	0.00200534	0.00215532
Bcl6	0.00182534	0.00229991	0.00202348
Zfp580	0.00190771	0.00225897	0.00192015
Mxd1	0.00175838	0.00205444	0.00199384
Zfp383	0.00204356	0.00185349	0.00186196
E2f6	0.0019347	0.00185663	0.00180694
Rfx3	0.00166151	0.00178334	0.00206283
Smad4	0.00169219	0.00179129	0.00196427
Irf9	0.00168402	0.00188819	0.00183012
Nfkb1	0.00124127	0.00202358	0.00213614
E2f2	0.00203506	0.00171232	0.00160429
Nr2c2	0.00132706	0.00182227	0.00213982
Nfatc1	0.00160288	0.00189077	0.00177144
Atf4	0.00146482	0.00168697	0.00205222
Rxrb	0.00157986	0.00168557	0.00187212
Zfp322a	0.0014773	0.00176016	0.00189468
Irf4	0.00172061	0.00168741	0.00169098
Vezf1	0.00189706	0.001711	0.00142858
Max	0.00149021	0.00179533	0.00171809
Bbx	0.00134111	0.00174927	0.00179479
Zkscan6	0.00153323	0.00168873	0.0016597
Pou2f2	0.00134118	0.0016511	0.00182772
Zfp213	0.00167253	0.00151539	0.00159936
Dnajc21	0.00161027	0.00161233	0.0015175
Klf8	0.00168692	0.00154963	0.0015023
Crem	0.00171616	0.0015425	0.00145697
Klf15	0.00171447	0.00149868	0.00146224
Hbp1	0.0011841	0.00211282	0.00137576
Ets2	0.00153361	0.00155076	0.00158451
Foxo1	0.00151332	0.00156923	0.00156248
Nfkb2	0.00119646	0.00164114	0.00176636

## Sheet: TEM
TF	TEM_Mackay_Chung	TEM_MilnerAug_Chung	TEM_Renkema_Chung
Klf3	0.0228186	0.0189364	0.0261961
Ets1	0.024208	0.0142211	0.0258639
Ctcf	0.0145712	0.00917083	0.0258155
Sp2	0.0138583	0.00949985	0.024598
Sp1	0.0203657	0.010392	0.0159545
Maz	0.0221888	0.0123694	0.0117705
Klf6	0.0154557	0.0200835	0.0101891
Sp3	0.0188614	0.014661	0.0111469
Rela	0.0119028	0.0176409	0.00803474
Irf3	0.0102765	0.0158558	0.00949438
Irf1	0.00732826	0.0136525	0.0145561
Stat1	0.00756878	0.0110897	0.0158239
Klf2	0.0172316	0.0107614	0.00330819
E2f4	0.00901217	0.00815688	0.0104656
Elk4	0.00959689	0.00913706	0.00820845
Fli1	0.00872705	0.0128211	0.00460171
Tcf7	0.0111568	0.00738242	0.00688855
Elf2	0.00744466	0.00867849	0.00886452
Sp4	0.0148422	0.00819161	0.00165498
Junb	0.00687405	0.00963074	0.00577204
Smad3	0.00557566	0.00534402	0.0111493
Zbtb17	0.00835861	0.0116372	0.00133403
Irf2	0.00476335	0.00406592	0.0114197
Nfyc	0.00381806	0.00896062	0.00716101
Klf7	0.00276433	0.00565697	0.0114831
Sp9	0.000259447	0.00140663	0.0180904
Patz1	0.00517853	0.00627563	0.00762186
Elf1	0.00763971	0.00599138	0.00531205
Irf7	0.00461922	0.00578691	0.00750068
Tcf3	0.00695808	0.00459104	0.00631952
Tbx21	0.00669184	0.00891182	0.00225122
Stat4	0.00537419	0.00613446	0.00564802
Zfp281	0.0056027	0.00420064	0.00651392
Runx1	0.00520688	0.00737664	0.0036063
Runx2	0.00408287	0.00544742	0.00614593
Zfx	0.00618381	0.00501433	0.00420126
Nrf1	0.00517109	0.00943504	0.00056153
Runx3	0.00548613	0.00503827	0.00400945
Nfyb	0.00390049	0.00321358	0.00715642
Gabpa	0.00778655	0.00346125	0.00291055
Jund	0.00532083	0.00250098	0.0059789
Trp53	0.00272572	0.00634957	0.00454596
Stat3	0.00363953	0.00607015	0.00373012
Mbd2	0.00554573	0.00407392	0.00366691
Ikzf3	0.00533204	0.0049221	0.00288887
Elk3	0.00453104	0.00172723	0.00672585
Batf	0.00396362	0.00768943	0.000300639
Egr1	0.00288042	0.00375914	0.00530922
Elf4	0.00550008	0.00348694	0.00288078
Etv6	0.00432285	0.00300083	0.00437091
Zfp260	0.00448392	0.00391731	0.00320069
Foxn3	0.00282155	0.00489009	0.00385587
Rarg	0.00349044	0.00247956	0.00506943
Rfx1	0.00380653	0.00279486	0.00438794
Gata3	0.00337314	0.00506879	0.00198996
Nfya	0.00426007	0.00364342	0.00221762
Rara	0.0042556	0.00329353	0.00253401
Stat6	0.00366126	0.00369659	0.0026879
Meis3	0.00280071	0.00402427	0.00314283
Atf7	0.00185207	0.00356153	0.00454749
Pknox1	0.00256758	0.00302495	0.00431761
Foxj3	0.00384748	0.00370154	0.00222805
Lef1	0.00263531	0.00398553	0.0031281
Taf1	0.00399683	0.00266187	0.00301632
Nfkb1	0.00322676	0.00359241	0.00284307
Zfp398	0.00270117	0.00347401	0.00336563
Egr2	0.00102739	0.00101165	0.00750112
Bcl6	0.00345551	0.00285809	0.00321139
Klf10	0.00366963	0.00373013	0.0020982
Zfp513	0.00154177	0.00130443	0.00648931
Tcf12	0.00374298	0.00283192	0.00262796
Zfp740	0.0028589	0.00178477	0.0045385
Rxrb	0.00351956	0.00204458	0.00349145
Creb1	0.00323275	0.00244553	0.00325262
Zfp287	0.00377991	0.00435291	0.000720078
Mecp2	0.00361971	0.00288913	0.0020967
Sp110	0.00340446	0.00382	0.00129362
Nfe2l2	0.00226969	0.00275444	0.00332106
Mlx	0.001856	0.00376107	0.00265859
Zfp422	0.00257625	0.00344702	0.0021774
Smad4	0.0029589	0.00252764	0.00248605
Ikzf1	0.00330239	0.00230337	0.00223251
Arnt	0.00298816	0.00175688	0.00301556
Mafk	0.00199742	0.00386377	0.00183143
Nkx2-5	0.000123782	0.00026237	0.00729449
Klf13	0.00229608	0.00329008	0.00202997
Zfp566	0.0023051	0.00468396	0.00057789
Foxo1	0.00236023	0.00205453	0.00304606
Usf2	0.00365258	0.00241609	0.00136953
Nr2c2	0.00170349	0.00153801	0.00418479
Zfp64	0.00214612	0.00286231	0.00237071
Fosl2	0.00265676	0.0019511	0.00252607
Atf4	0.00283698	0.00236566	0.00184033
Rora	0.00182596	0.00317729	0.00184202
Stat2	0.00283956	0.00234651	0.00154266
Nr1h2	0.00247125	0.00146631	0.00270038
Bbx	0.00141444	0.0022073	0.00300743
Dnajc21	0.00255767	0.0018126	0.00222647
Usf1	0.00235613	0.0039875	0.000209142
Tgif1	0.00158702	0.00256169	0.00239669
Cbfb	0.00383071	0.00172641	0.000961452
Myc	0.00124708	0.00315235	0.00209755
Bhlha15	0.000273737	0.000208498	0.00595751
Zbtb14	0.00218272	0.00197268	0.00223786
Bhlhe40	0.00224355	0.00188877	0.00216863
Foxk1	0.00297682	0.00119904	0.00210422
Zfp335	0.00206799	0.00263638	0.00157178
Klf11	0.00304243	0.00254039	0.000529725
Srebf2	0.00227029	0.00204937	0.00177335
Nr1d2	0.00318189	0.00119644	0.0016977
Srebf1	0.00215819	0.00222178	0.00168274
Yy1	0.00292661	0.00106292	0.00200822
Thap11	0.00176304	0.00393279	0.000296759
Zfp212	0.00249055	0.00308688	0.000394504
Pou2f1	0.000552709	0.00194424	0.00336291
Atf2	0.00230852	0.00243041	0.001057
Foxp1	0.00165107	0.0033279	0.000774141
Zfp341	0.00258429	0.00217392	0.000969534
Jun	0.00232001	0.00159559	0.00173435
Rxra	0.00217826	0.00130077	0.00211455
Elk1	0.00256483	0.00215093	0.000591338
Hic1	0.000583074	0.000806576	0.00381893
Irf8	0.00140111	0.002252	0.00154727
Zeb1	0.000809959	0.00160847	0.00273351
Foxo4	0.00120488	0.000738367	0.00313286
Pou2f2	0.00138154	0.00288432	0.000767171
Zfp263	0.00188724	0.00224187	0.000898829
Clock	0.00132564	0.0012412	0.00244511
Etv3	0.00163791	0.0016913	0.00164507
Prdm1	0.00205282	0.00256423	0.000308063
Nfkb2	0.0016311	0.00297509	0.000295811
Hbp1	0.00105099	0.00105872	0.00276462
Zfp143	0.00162686	0.00195393	0.00129205
Max	0.00258783	0.00202328	0.000247459
Xbp1	0.00132512	0.00152178	0.00193975

## Sheet: TexInt
TF	TexInt_Beltra_Beltra	TexInt_Beltra_Chung	TexInt_Hudson_Chung	TexInt_Hudson_Beltra
Klf3	0.035291	0.0380283	0.0188716	0.017449
Ets1	0.0303349	0.0241186	0.0198004	0.0250833
Klf2	0.0290518	0.0314664	0.0185922	0.0173305
Ctcf	0.0169932	0.020794	0.0194532	0.0167995
Stat1	0.0169587	0.0190953	0.0190677	0.0173656
Sp3	0.0147143	0.0164355	0.0192834	0.0173221
Sp2	0.0140765	0.0163534	0.0180877	0.01557
Rela	0.0127289	0.0154176	0.0170334	0.0139692
Maz	0.00910197	0.0112342	0.0192513	0.015668
Klf6	0.0145913	0.016742	0.0122897	0.010745
Irf1	0.013456	0.0144228	0.0133925	0.0129482
E2f4	0.00828194	0.00913496	0.0134988	0.0125032
Fli1	0.0114684	0.00926874	0.00929638	0.011501
Tbx21	0.0117756	0.0103224	0.00825462	0.00930385
Zbtb17	0.00674883	0.00834495	0.0128902	0.0106248
Sp1	0.0086641	0.0100614	0.00938541	0.00809031
Nrf1	0.00938165	0.00778307	0.0086672	0.0102519
Batf	0.00770773	0.00750835	0.00835058	0.00831547
Klf10	0.00698529	0.00879119	0.0086202	0.00682907
Irf3	0.00652148	0.00719184	0.00885904	0.00838483
Sp4	0.00702876	0.0073792	0.0082799	0.00787995
Elf2	0.00865121	0.00732753	0.00602787	0.00720313
Irf7	0.00752252	0.00764668	0.00647995	0.00671787
Irf2	0.00719841	0.00719009	0.00677814	0.00704311
Stat3	0.00773068	0.00689002	0.00657874	0.00693305
Junb	0.00765379	0.00792616	0.00635637	0.00604598
Elf1	0.00784711	0.00609421	0.00602048	0.00783291
Gabpa	0.00724035	0.00601114	0.00658239	0.00795767
Stat4	0.00833117	0.00703194	0.00578371	0.00653985
Tcf3	0.00595298	0.00652853	0.00758964	0.00709828
Zfx	0.00570854	0.00637143	0.0071639	0.00620135
Egr1	0.00282605	0.00308713	0.00913359	0.00820933
Foxn3	0.00554626	0.00508822	0.00591259	0.00625848
Runx1	0.00858287	0.00612028	0.00319084	0.00455477
Patz1	0.00455982	0.0055195	0.00674022	0.00559111
Jund	0.00477718	0.00483732	0.00651713	0.00602519
Nfyc	0.00539375	0.0043974	0.00538509	0.00652042
Zfp281	0.00465442	0.00568992	0.00559959	0.00461348
Nfyb	0.00545781	0.00427533	0.00470761	0.00582326
E2f1	0.00257315	0.00309123	0.0069919	0.00609335
Mbd2	0.00227086	0.00349313	0.0076039	0.00529217
Ikzf3	0.00410139	0.00570942	0.00489893	0.00368852
Runx3	0.00446541	0.00352629	0.00415547	0.00588858
Zfp287	0.00415008	0.00478157	0.00438073	0.00381103
Elk3	0.00387411	0.00332636	0.00431245	0.00521999
Elk4	0.00406142	0.00351971	0.00419738	0.00494892
Elf4	0.00449245	0.00350006	0.00366695	0.00485463
Smad3	0.00424315	0.00441729	0.00395321	0.00366214
Irf8	0.00308145	0.00302004	0.00469838	0.00477242
Stat6	0.00413122	0.004016	0.00349576	0.00375514
Bhlhe40	0.00453047	0.0048306	0.00302844	0.00270577
Runx2	0.00508524	0.00360828	0.00259713	0.00370048
Gata3	0.00398296	0.00343923	0.00350118	0.00398483
Stat2	0.00342068	0.0037851	0.00388785	0.00366089
Cbfb	0.00433029	0.00304883	0.00296823	0.004263
Trp53	0.00341159	0.00326497	0.00367555	0.00404146
Klf13	0.00349393	0.00366034	0.00334747	0.00316485
Etv6	0.00348302	0.00270399	0.00312306	0.0040261
Sp110	0.00294663	0.00357676	0.0035669	0.00319019
Pknox1	0.00347398	0.00350946	0.00301748	0.00316792
Usf1	0.00387218	0.00310716	0.00258902	0.00314945
Rxrb	0.00299677	0.00366322	0.00323267	0.00278127
E2f6	0.00255552	0.00310347	0.00368344	0.0031516
Smad4	0.00319576	0.00285896	0.00298291	0.00345451
Tcf12	0.00300201	0.0036485	0.00309011	0.00261698
Mlx	0.00340755	0.00303853	0.00273127	0.00303392
Meis3	0.00365442	0.00389564	0.00221172	0.002371
Zfp260	0.00279776	0.00342722	0.00303571	0.00266043
Zfp740	0.00210899	0.00403985	0.00359611	0.00210118
Prdm1	0.00244915	0.00294841	0.00339631	0.00288751
Arnt	0.00288541	0.00285438	0.0029423	0.00293533
Zfp422	0.00277748	0.00333579	0.00279216	0.00253361
Tcf7	0.00367203	0.00390894	0.00193162	0.00181346
Foxj3	0.00286756	0.00270224	0.00278265	0.00290259
Nfatc1	0.00228206	0.0025673	0.00321468	0.00310068
Tfdp1	0.00196756	0.00213019	0.00353974	0.00344307
Max	0.00277244	0.00285849	0.00275674	0.00266652
Rara	0.00303568	0.00397251	0.0021478	0.00181622
Atf2	0.00315442	0.00259406	0.00234137	0.002857
Thap11	0.00314649	0.00282378	0.00233011	0.00262445
Ikzf1	0.00280296	0.00245266	0.00261865	0.00302265
Srebf1	0.00264094	0.00242993	0.00273273	0.00284172
Rfx1	0.00223331	0.00223803	0.00307943	0.00304957
Srebf2	0.00203297	0.00237905	0.00305984	0.00266736
Creb1	0.00274096	0.00211387	0.00228247	0.00299917
Klf11	0.00269566	0.00321422	0.00226205	0.0018926
Rora	0.00309094	0.00381769	0.00156319	0.00135326
Zfp143	0.00283233	0.0024638	0.00200229	0.00231154
Egr2	0.000380178	0.000417514	0.00464679	0.00410666
Jdp2	0.00191283	0.00159529	0.002694	0.00324067
Irf9	0.00234458	0.00265273	0.0022157	0.00197825
Rarg	0.00231667	0.00278959	0.00204108	0.00183107
Bcl6	0.00250436	0.00294101	0.0018875	0.00163723
E2f7	0.0012451	0.00174187	0.00338958	0.00258508
Zfp64	0.00177642	0.0026813	0.00266062	0.00183104
Mecp2	0.00199865	0.00257527	0.00232984	0.00198122
Zfp335	0.00162502	0.00189796	0.0027419	0.0023514
Nfkb1	0.00177601	0.00199661	0.00245294	0.00225528
Arntl	0.00259021	0.00254805	0.00162187	0.0016163
Bbx	0.00211163	0.00224809	0.00192147	0.0019716
Mafk	0.00211904	0.00233781	0.00203206	0.00172724
Klf7	0.00204255	0.00218926	0.00200532	0.001865
Taf1	0.00162489	0.0021057	0.00249649	0.00185008
Lef1	0.00226641	0.00282596	0.0015624	0.00131922
Nfe2l2	0.00206047	0.00246292	0.00191261	0.00153033
Foxo1	0.00210865	0.00182442	0.00181843	0.00214614
Rbak	0.00185172	0.00217446	0.00199576	0.00171047
Zfp212	0.0015834	0.00205938	0.0023151	0.00172425
Elk1	0.00170353	0.0014563	0.00188938	0.0022436
Foxm1	0.00124973	0.000984266	0.00235066	0.00268016
Nfkb2	0.00121402	0.00127074	0.00235289	0.00238932
Mxd1	0.00151716	0.00191604	0.00215772	0.00160925
Zbtb14	0.00151517	0.00185	0.00208163	0.0017318
Pou2f2	0.00188317	0.0015928	0.00173671	0.0019509
Stat5b	0.00220849	0.00153845	0.00143155	0.00196267
Zfp398	0.00171944	0.00195769	0.00183066	0.0016254
Ets2	0.00147973	0.00155253	0.00207661	0.00201842
Eomes	0.00182839	0.00132217	0.00171523	0.0022521
Crem	0.00189825	0.00140319	0.00156716	0.00220231
Xbp1	0.00185902	0.0017361	0.00162842	0.00173982
Hic1	0.000804827	0.000918632	0.00288737	0.00234744
Nr4a2	0.000792609	0.00123104	0.00284181	0.00204775
Klf12	0.00114041	0.00122333	0.0023081	0.00212105
Zbtb7a	0.00122974	0.00222031	0.00206255	0.00125539
Pbx3	0.00179125	0.00163819	0.00158369	0.00172458
Tfeb	0.00158053	0.00141749	0.00173968	0.00198476
Nr1d2	0.00235113	0.00205645	0.00110564	0.00120726
Zfp213	0.00168815	0.00182825	0.00165203	0.00150354
Myc	0.000945551	0.00101018	0.00240491	0.00220995
Nfya	0.00170252	0.00133014	0.00156567	0.00196939
Zfp263	0.0014285	0.00180904	0.00180892	0.00149689
Klf8	0.00133001	0.00142442	0.00197495	0.00180578
Zfp566	0.0015622	0.00189879	0.00163525	0.00136034
Nr3c1	0.00152775	0.00165321	0.00171856	0.00144428
Irf4	0.00123836	0.00119416	0.00194361	0.00194651

## Sheet: TexProg
TF	TexProg1_Beltra_Beltra	TexProg2_Beltra_Beltra	TexProg_Beltra_Chung	TexProg_Hudson_Chung	TexProg_Hudson_Beltra
Stat1	0.0328434	0.0257403	0.0348422	0.0214796	0.0217179
Klf3	0.0233388	0.0242541	0.0225261	0.0239478	0.0240751
Ets1	0.0204164	0.0214058	0.0184525	0.0210707	0.0229969
Ctcf	0.0169653	0.0186118	0.0179478	0.0176809	0.0190245
Klf2	0.0188033	0.0208436	0.0176194	0.0129417	0.0132689
Rela	0.0139684	0.0135539	0.016362	0.019791	0.0162461
Sp3	0.0145987	0.0157548	0.0142669	0.0168621	0.0167426
Sp2	0.0147879	0.0123588	0.015259	0.0160468	0.0156596
Tcf7	0.0112553	0.0124434	0.0126704	0.017406	0.0175868
Maz	0.00978687	0.0103629	0.0108514	0.0183136	0.0160731
Irf1	0.015479	0.0138659	0.0144507	0.0102728	0.0107543
Klf6	0.0141241	0.01774	0.013991	0.00919574	0.00912833
E2f4	0.0132723	0.011668	0.0113091	0.0115446	0.012718
Irf7	0.0158605	0.00962022	0.0130383	0.00943427	0.0108445
Zbtb17	0.00964485	0.0101739	0.0102206	0.0107444	0.00968669
Junb	0.0117878	0.0112288	0.0128025	0.00732908	0.00614178
Batf	0.00860294	0.00846379	0.00949455	0.0112493	0.00972999
Irf3	0.00872633	0.00887804	0.00892275	0.00984307	0.0101206
Tcf3	0.00827626	0.00854607	0.0082422	0.0092202	0.00933735
Nrf1	0.00927069	0.00935133	0.00805864	0.00676959	0.00796159
Sp1	0.00756844	0.00795089	0.00805937	0.00913182	0.00855722
Stat4	0.00778006	0.00766593	0.0073371	0.00697992	0.00809103
Fli1	0.0070415	0.00768988	0.00643403	0.00796382	0.00852378
Irf2	0.00839539	0.00699111	0.00735501	0.00654207	0.00716559
Stat3	0.00675634	0.00716858	0.00657951	0.00738753	0.00823704
Egr1	0.00690159	0.00487281	0.00730042	0.00820629	0.00798213
Patz1	0.0072228	0.00587508	0.0074241	0.0073513	0.00710293
Elf1	0.00675973	0.00728675	0.00612274	0.00655469	0.0069088
Elf2	0.00577009	0.0071557	0.00563212	0.00681351	0.00643408
Tbx21	0.0067533	0.00678731	0.00659354	0.00540883	0.00590732
Gabpa	0.00590183	0.00776745	0.00511513	0.00529814	0.00590126
Klf10	0.00579333	0.0086776	0.00682511	0.00451819	0.00401346
Zfx	0.0047355	0.00623111	0.00581044	0.00673724	0.00600177
Egr2	0.00398321	0.00531385	0.00433941	0.00797944	0.00760346
Zfp281	0.00615718	0.00521143	0.00666941	0.00589533	0.0052837
Mbd2	0.00490856	0.00577741	0.0068414	0.00597921	0.00555346
Nfyc	0.00623457	0.00716063	0.00502347	0.00481917	0.00579367
Sp4	0.00495381	0.00698624	0.0045046	0.00552929	0.00580295
Bcl6	0.00420887	0.00264699	0.00509276	0.00803594	0.00676845
Jund	0.00480005	0.00468305	0.00514145	0.00579064	0.00494046
Ikzf3	0.00515378	0.00530874	0.0045453	0.00433981	0.00463995
Stat2	0.0049858	0.00454298	0.00518926	0.00439377	0.00444744
Etv6	0.00530603	0.00380146	0.0046393	0.00457317	0.00494332
Nfyb	0.00470576	0.00546705	0.00390025	0.00360035	0.00431133
Elk4	0.00397022	0.00365399	0.00355123	0.00488647	0.00547975
Trp53	0.00444891	0.00346486	0.00446444	0.00439853	0.00423233
Stat6	0.00334394	0.00335846	0.00471318	0.00472636	0.0042593
Zfp287	0.00415419	0.00412321	0.00467722	0.00362875	0.00362658
Elk3	0.00303783	0.00304106	0.0024615	0.0052601	0.00615906
Tcf12	0.00316261	0.0034917	0.00373754	0.00493897	0.00430198
Irf8	0.00510568	0.00408453	0.00440598	0.00258873	0.0028061
Sp110	0.00395685	0.00264163	0.00441771	0.00428263	0.00364033
E2f6	0.00379437	0.00376545	0.00423679	0.00368863	0.00340931
Smad4	0.00352085	0.00377916	0.00361992	0.00369286	0.00296825
Lef1	0.00318508	0.00317282	0.00355683	0.00355431	0.00364583
Runx3	0.00328836	0.00272643	0.00257006	0.00417557	0.00423904
Foxn3	0.00285737	0.00275195	0.00295409	0.00404279	0.00394467
Tfdp1	0.00362623	0.00330598	0.00417685	0.00280437	0.00254794
Zfp422	0.0029195	0.00346903	0.00365511	0.00298396	0.0031584
Usf1	0.00285088	0.00385581	0.00292109	0.00301634	0.00318396
Thap11	0.00358877	0.00324539	0.00323434	0.00250544	0.0030855
Pknox1	0.00269551	0.00388467	0.00262703	0.00317304	0.00316978
Klf13	0.00258409	0.00342595	0.00243126	0.00337693	0.00340812
Nfkb1	0.0031114	0.00309891	0.00257756	0.00323168	0.0031935
Jun	0.0037872	0.00451337	0.00422985	0.00119592	0.00108542
Nfkb2	0.00332213	0.00226941	0.00268577	0.00319085	0.00324232
Zfp260	0.00263906	0.00260436	0.0030897	0.003361	0.00296522
Atf2	0.00339096	0.00284136	0.00255635	0.00254488	0.00320846
Gata3	0.00273251	0.00298295	0.00266327	0.00314001	0.00297212
Zfp740	0.00236438	0.00246499	0.00310839	0.00388313	0.00256153
Srebf1	0.00324725	0.00245385	0.00287454	0.00266936	0.00310121
Klf1	0.00635244	0.000493921	0.00599308	0.000671602	0.000687983
Cbfb	0.00307521	0.00324561	0.0026411	0.0025264	0.00269309
Runx1	0.00204148	0.00426667	0.00156303	0.00285914	0.00304438
Klf7	0.00291591	0.00287546	0.0026882	0.0026094	0.00266838
Rxrb	0.00254918	0.00238395	0.00297525	0.00307967	0.00262289
Bbx	0.00325548	0.00265182	0.00301501	0.00221107	0.00226555
Jdp2	0.00227947	0.00250502	0.00194859	0.00324654	0.0033499
Mlx	0.00306286	0.00231	0.00271064	0.00254972	0.00264495
Nfatc1	0.00230168	0.00207742	0.00217563	0.00325238	0.00343646
Irf9	0.00260719	0.00246985	0.00277516	0.00250551	0.00287431
Creb1	0.00261639	0.00302884	0.00203947	0.00247602	0.00293184
Zfp143	0.00263422	0.00246921	0.00240276	0.0025274	0.00299112
Rfx1	0.00194039	0.00265804	0.00206836	0.00313172	0.00307424
Arnt	0.00249158	0.00217197	0.00229747	0.00287988	0.00302221
Mecp2	0.00266975	0.00242272	0.00283168	0.00251238	0.00231497
Bhlhe40	0.00299711	0.00245713	0.00248604	0.00218443	0.00250832
Meis3	0.00248564	0.00212873	0.00236918	0.002817	0.00273365
Elf4	0.00190432	0.00251535	0.00171007	0.00296601	0.00342743
Foxj3	0.00164582	0.00207677	0.0018023	0.00325059	0.00370152
Zfp566	0.00227059	0.00271204	0.00288532	0.00243709	0.00214046
Runx2	0.00254837	0.00327411	0.00211264	0.00222793	0.00220363
Zfp64	0.00209048	0.00241834	0.00282522	0.00291439	0.00209652
Ikzf1	0.00166717	0.00221622	0.0021038	0.00311728	0.00300561
Mafk	0.00219995	0.00170932	0.00284927	0.00275837	0.00240768
E2f1	0.00232087	0.00451534	0.0020741	0.00142309	0.00150059
Pou2f2	0.00155311	0.00150443	0.001706	0.00384247	0.00317014
Myc	0.0024148	0.00209626	0.00355678	0.00202891	0.00154173
Eomes	0.00200068	0.00221378	0.00152915	0.00228524	0.00322368
Foxo1	0.00184633	0.00184518	0.00196928	0.00272029	0.00270861
Fos	0.00307654	0.00360433	0.0034401	0.0004074	0.000345787
Zfp212	0.00213473	0.00156515	0.00268939	0.00250763	0.00176706
Nfe2l2	0.00191225	0.00190921	0.00262223	0.00222201	0.0017474
Relb	0.00257721	0.00153982	0.00208132	0.00204463	0.00216125
Stat5b	0.00141375	0.00214341	0.0015943	0.00221524	0.0030176
Zbtb14	0.00159898	0.00191933	0.00249323	0.00234027	0.0019196
Max	0.0014627	0.0021107	0.00189229	0.0025346	0.00212987
Zfp523	0.00162571	0.00174504	0.00169567	0.00226264	0.00272273
Rarg	0.0016816	0.00204624	0.00192953	0.00211345	0.00200966
Zfp398	0.00175149	0.00176229	0.002075	0.00227846	0.00191157
Rbak	0.00138843	0.00201441	0.00192097	0.00227551	0.0019529
Spi1	0.00287758	0.00180652	0.00293533	0.000923087	0.000895431
Tfe3	0.00224324	0.00120855	0.00224113	0.00176904	0.00194684
Ybx1	0.00250771	0.00170367	0.00222509	0.0016191	0.00119184
Arntl	0.00202535	0.00207506	0.00193889	0.00157625	0.00161636
Srebf2	0.00111508	0.00183231	0.00150752	0.00253534	0.00222272
Xbp1	0.00187355	0.0020915	0.00178509	0.00144613	0.0018138
Taf1	0.00136827	0.00154946	0.00176459	0.00219829	0.00207853
Hsf1	0.00227169	0.00145032	0.00174881	0.00163834	0.00168255
Smad3	0.00151606	0.00190813	0.00165779	0.00197544	0.00173367
Tfdp2	0.00257407	0.00103261	0.00294421	0.00113984	0.00103639
Zfp213	0.00194739	0.00148518	0.00200805	0.00170628	0.0015273
Zfp263	0.00112885	0.00210864	0.00199692	0.00190676	0.00152716
Nfya	0.00174727	0.00247984	0.00141172	0.00134121	0.00164731
Rora	0.00175625	0.00211251	0.00236528	0.00109709	0.00103905
Tgif1	0.0015557	0.00138204	0.00142791	0.00203058	0.00194239
Rara	0.00146317	0.00188621	0.00178169	0.0017356	0.00141431
Elk1	0.00175041	0.000986211	0.00146244	0.00193128	0.00214467
Ets2	0.00109207	0.00210703	0.00113395	0.00192295	0.00197435
Zbtb7a	0.00114186	0.00175136	0.0017387	0.00188435	0.00151472
Nr3c1	0.00121906	0.00187886	0.00136744	0.0018054	0.00166759
Dnajc21	0.00141529	0.00158084	0.00176206	0.00161901	0.00140143
Klf11	0.0014608	0.0021438	0.00154739	0.00115264	0.00110644
Atf7	0.00114331	0.00183661	0.000899192	0.00153793	0.00189003
Zfp335	0.000908614	0.00122478	0.00119065	0.00203195	0.00179847

## Sheet: TexTerm
TF	TexTerm_Beltra_Beltra	TexTerm_Beltra_Chung	TexTerm_Hudson_Chung	TexTerm_Hudson_Beltra
Ets1	0.0275286	0.0240839	0.024122	0.0289038
Stat1	0.0276058	0.0197524	0.0159314	0.021119
Irf1	0.0249993	0.0160454	0.0129183	0.0198898
Sp3	0.0137039	0.0173132	0.0205685	0.0161483
Rela	0.0140999	0.0155238	0.0177487	0.0164784
Ctcf	0.0140852	0.0167443	0.0165561	0.0155559
Klf3	0.0161664	0.020308	0.0141078	0.0111135
Sp2	0.0124132	0.016002	0.0184395	0.0137242
Klf6	0.0156228	0.0205292	0.0119427	0.00906328
E2f4	0.0116378	0.0131692	0.0146566	0.012754
Maz	0.00779304	0.0111959	0.0175205	0.012435
Sp1	0.0115809	0.0157384	0.011469	0.00822544
Fli1	0.0111309	0.0100963	0.0109424	0.0123489
Zbtb17	0.00948282	0.012203	0.0119621	0.00921289
Egr1	0.00871241	0.0112993	0.012339	0.009384
Nrf1	0.0106542	0.0121945	0.00902996	0.00797068
Sp4	0.00731523	0.00874764	0.010942	0.00903146
Irf2	0.0111367	0.00665134	0.00682114	0.010762
Irf7	0.0135121	0.0084698	0.00504282	0.00791214
Junb	0.0123136	0.0109775	0.00549868	0.00527247
Elf1	0.00866601	0.00769257	0.00771056	0.0089421
Elf2	0.00900576	0.00830839	0.00682469	0.00793036
Batf	0.00840777	0.00741338	0.00700492	0.00884713
Irf3	0.00821702	0.00685197	0.00765578	0.00871594
Zfx	0.00692859	0.00802316	0.00859519	0.00709638
Stat3	0.00795902	0.00713536	0.00713794	0.00787578
Gabpa	0.00739552	0.00675887	0.00709709	0.00803794
Patz1	0.0063396	0.00789091	0.00822448	0.00672367
Klf10	0.00538835	0.00866997	0.00832477	0.00537527
Stat4	0.00713276	0.00499167	0.00597623	0.00863416
Foxn3	0.00501127	0.00525866	0.00711484	0.00804205
Klf2	0.00814085	0.0105026	0.00371576	0.00289374
Jund	0.00679136	0.00595463	0.00564947	0.00587598
Mbd2	0.0045131	0.00828167	0.00726864	0.00407119
Tcf3	0.00514087	0.00626134	0.00731684	0.00530459
Nfyc	0.00584094	0.00552202	0.00598821	0.00618132
Tbx21	0.00681018	0.00511107	0.00457742	0.00636773
Zfp281	0.00451121	0.00618591	0.00679007	0.00499496
Nfyb	0.00551775	0.00522899	0.00533311	0.00549463
Runx3	0.00552429	0.00371	0.00481171	0.00726679
Irf8	0.00468219	0.00365241	0.00523378	0.00676313
Ikzf3	0.00441264	0.00578303	0.00492102	0.00375139
Elk3	0.00361412	0.00331777	0.00494621	0.00558328
Zfp287	0.0056087	0.00359202	0.00292786	0.00429321
Stat6	0.00453239	0.00385545	0.00367785	0.00428
Runx1	0.00556372	0.00342004	0.00289546	0.00446338
Egr2	0.00284058	0.00379303	0.00547311	0.00409064
Stat2	0.00529868	0.00340411	0.00285639	0.0042106
Elk4	0.00381946	0.0035486	0.00396253	0.00438015
Nfatc1	0.00311983	0.00326101	0.00437647	0.004225
Elf4	0.00354763	0.00307756	0.0035866	0.00438363
Smad4	0.00409104	0.00421613	0.00303006	0.00303287
Hic1	0.00230206	0.00323339	0.0049935	0.00368123
Prdm1	0.00336643	0.00289679	0.00366334	0.00415954
Etv6	0.00396173	0.00359752	0.00296627	0.00349716
Jdp2	0.0033872	0.00291837	0.003604	0.00410607
Trp53	0.00322873	0.00346657	0.00375934	0.00354657
Pknox1	0.00366206	0.00393116	0.00309566	0.00316217
Usf1	0.0039996	0.0042042	0.00292804	0.00266063
Sp110	0.00277789	0.00403933	0.00389324	0.00274829
Creb1	0.0035347	0.00324105	0.00329817	0.00329633
Gata3	0.0032209	0.00258257	0.00335912	0.00405645
Runx2	0.0046851	0.00301713	0.00219988	0.00331186
E2f6	0.00274935	0.0038874	0.00389764	0.00261532
Atf2	0.00300841	0.00313004	0.00349497	0.00333596
Ikzf1	0.00318519	0.00283188	0.00298225	0.00391078
Klf13	0.00325509	0.00294809	0.00310773	0.00351978
Zfp143	0.00337272	0.0031893	0.00324226	0.0029983
Smad3	0.00264536	0.00289432	0.00340017	0.00339839
Thap11	0.00344968	0.00308411	0.00252314	0.00294473
Bhlhe40	0.00303162	0.00342454	0.00290967	0.00260774
Zfp740	0.00189705	0.00370464	0.00387314	0.00197381
Cbfb	0.00328469	0.00164664	0.00229783	0.00417134
Max	0.00219582	0.00292478	0.0034395	0.00262493
Bcl6	0.00300333	0.00375282	0.00244004	0.00196941
Arnt	0.00230782	0.00271386	0.00319029	0.00276325
Mlx	0.00248086	0.00310314	0.00300294	0.00223913
Rxrb	0.00231882	0.00310012	0.00295478	0.00237138
Tcf12	0.00262518	0.00326896	0.00261153	0.00212819
E2f1	0.00194574	0.00236898	0.00346688	0.00274405
Jun	0.00521834	0.00473234	0.000247527	0.000303092
Tfdp1	0.00257605	0.0029223	0.00279053	0.00219784
Foxj3	0.00253628	0.00183339	0.00246462	0.00342939
Irf9	0.00372914	0.00194056	0.00178461	0.00277486
Zfp260	0.00190323	0.00279879	0.00321448	0.00225473
Nr4a2	0.00133453	0.00158827	0.0038084	0.00325367
Rfx1	0.00222038	0.00270011	0.00270489	0.00226837
Nfkb2	0.00213713	0.00177411	0.00254125	0.00331368
Srebf1	0.00233743	0.00198996	0.00253796	0.00279353
Zfp64	0.00186108	0.00308023	0.00288073	0.00157453
Mecp2	0.00200377	0.00264416	0.00260623	0.00189918
Rbak	0.00190165	0.00241401	0.0027279	0.00179445
Bbx	0.00256412	0.00233332	0.00179821	0.00212562
Elk1	0.00200823	0.00182361	0.00227085	0.00264942
Zfp212	0.00173808	0.00232427	0.00257328	0.00204173
Eomes	0.00236336	0.00143474	0.00181293	0.00300731
Zbtb14	0.00172807	0.00243872	0.00251324	0.00175292
Taf1	0.00137965	0.00201393	0.00292444	0.00203532
Xbp1	0.00218552	0.00233926	0.00177868	0.00203505
Crem	0.0017894	0.0018057	0.00248902	0.0022282
Meis3	0.00185033	0.0019576	0.00222624	0.0022321
Zfp398	0.00178141	0.00204202	0.00237529	0.00199456
Zfp523	0.00168356	0.00202949	0.0023033	0.00195973
Pbx3	0.00176307	0.00177038	0.00219591	0.00221061
Snai3	0.00177991	0.0025142	0.00209164	0.00153472
Zfp335	0.00163956	0.00183137	0.00228832	0.00209962
Foxo1	0.0017934	0.00170924	0.00189641	0.00232306
Zfp263	0.00160766	0.0018695	0.00221111	0.0020125
Nfkb1	0.00193915	0.00166179	0.00177894	0.00229671
Srebf2	0.00134725	0.00186022	0.00253226	0.00184786
Etv3	0.00186585	0.00146801	0.00184848	0.00238169
Mafk	0.00208191	0.00174831	0.00195801	0.00145383
Atf1	0.00188638	0.00158918	0.0017697	0.00189382
Stat5b	0.00235033	0.0012711	0.00127206	0.00223073
Nfya	0.0017092	0.00155742	0.00184985	0.0019878
Arntl	0.00198503	0.00239591	0.00143552	0.00113153
Nfe2l1	0.00126116	0.00147779	0.00196048	0.00200217
Nr3c1	0.00172293	0.00179371	0.00149639	0.00156481
Klf7	0.00114537	0.00141875	0.00218353	0.00177241
Rora	0.00204188	0.00261587	0.000988953	0.000866204
Zfp213	0.00160691	0.00186356	0.00158854	0.00139907
Nr1d2	0.00178276	0.0017236	0.00133008	0.00155982
Fos	0.0031003	0.00277635	0.000211966	0.000266616
Zfp566	0.00126818	0.00190207	0.00195221	0.00120885
Nfe2l2	0.0016442	0.00183421	0.00149351	0.00132779
Mxd1	0.00103898	0.00198351	0.00204711	0.00119722
Tfe3	0.00139515	0.0014265	0.00178792	0.00162758
Foxp1	0.0017909	0.00153138	0.00111973	0.00176067
Atf7	0.00143747	0.00138584	0.00173019	0.0016332
Tfeb	0.0014421	0.001611	0.00169477	0.00139392
Ets2	0.00139367	0.00136604	0.00167509	0.00170455
Spi1	0.00247033	0.00203898	0.00070825	0.000890364
Klf8	0.000930203	0.00110672	0.00214721	0.00184452
Zfp422	0.00187481	0.00110818	0.00116546	0.00184755
Rfx7	0.00163898	0.00123032	0.00146676	0.00159287

## Sheet: TRM
TF	TRM.IEL_Milner17_Milner17	TRM.IEL_MilnerApr_Chung	TRM.IEL_MilnerApr_Milner17	TRM.IEL_Milner17_Chung
Klf6	0.0325183	0.0536712	0.0559069	0.0313039
Junb	0.0246062	0.0324857	0.041439	0.0209337
Egr1	0.0220465	0.0243413	0.0248324	0.0211275
Ets1	0.0248165	0.012983	0.012768	0.0264947
Sp3	0.0212404	0.0119891	0.0119185	0.0209831
Klf3	0.0168639	0.0154818	0.0148596	0.0173314
Rela	0.0129152	0.0142674	0.016243	0.0105893
Fli1	0.0139061	0.0107766	0.0109304	0.0148519
Stat1	0.0123223	0.0116128	0.00987425	0.0122756
Zbtb17	0.0100462	0.0127286	0.0131876	0.00950057
Sp1	0.012722	0.00944987	0.00950273	0.0123209
Sp2	0.011674	0.00991388	0.00967277	0.0119199
Sp4	0.0127981	0.00719571	0.00687407	0.0134482
Irf1	0.00915734	0.0107755	0.00893803	0.0102239
Nrf1	0.0095279	0.00996899	0.00962829	0.00982075
Maz	0.0104249	0.0089033	0.00979506	0.00921892
Egr2	0.00924209	0.00934519	0.0094717	0.00871045
Irf3	0.00831081	0.0100863	0.00999878	0.00740794
E2f4	0.00817407	0.00908396	0.00917928	0.00810117
Ctcf	0.00920923	0.0071129	0.00788742	0.00833357
Elk4	0.00701798	0.00901543	0.00871342	0.00771865
Nfyc	0.006904	0.00925572	0.00704076	0.00861643
Elf1	0.00935893	0.00600714	0.00662692	0.00957326
Zfx	0.0076798	0.00736825	0.00720968	0.00795632
Crem	0.00975012	0.00521686	0.00632649	0.00755586
Jun	0.00323545	0.00927076	0.0111838	0.00266867
Gabpa	0.00807606	0.00433462	0.00430209	0.00874836
Patz1	0.00593566	0.00683147	0.00729679	0.00539356
Foxn3	0.00707478	0.00602636	0.00570953	0.00639357
Elf2	0.00589033	0.00656888	0.00630927	0.00616413
Tbx21	0.00566992	0.00520182	0.00610704	0.00496751
Klf7	0.00427261	0.0064719	0.00652696	0.00424983
Nfyb	0.00565346	0.00479587	0.00356957	0.00733678
Stat3	0.00502628	0.00548279	0.00592067	0.00484468
Zfp281	0.00736004	0.00341721	0.00368533	0.00654117
Mbd2	0.0054222	0.00490165	0.00526109	0.00501736
Fos	0.00188708	0.00640679	0.00989916	0.00129243
Batf	0.00600559	0.00358177	0.00579103	0.00356597
Stat4	0.0056393	0.00409959	0.00408727	0.00502308
Klf10	0.00653209	0.00293139	0.00342501	0.00544176
Trp53	0.00433776	0.00425764	0.00457127	0.00493627
Bcl6	0.00460092	0.00445624	0.00450647	0.00418736
Tgif1	0.00462244	0.00397506	0.00322552	0.0058327
Runx3	0.00464487	0.0037628	0.00556333	0.0032448
Gata3	0.00452741	0.00403697	0.0037498	0.00475857
Tcf3	0.00494568	0.00350474	0.00394333	0.00460619
Mlx	0.004072	0.00439014	0.00398885	0.00438255
Runx1	0.00570001	0.00284502	0.00371342	0.00408983
Tlx2	1.41271e-05	0.00853985	0.00759461	1.81517e-05
Runx2	0.0042069	0.00383682	0.00494508	0.00299487
Ikzf3	0.00351854	0.00480621	0.00449933	0.00306
Fosl2	0.00293025	0.00431215	0.00532673	0.00239562
Bhlhe40	0.00273285	0.0044777	0.00443567	0.00252328
Klf4	0.00317296	0.00395313	0.00387266	0.00313601
Sp110	0.00332209	0.00375096	0.00395707	0.00292126
Nr4a1	0.00245931	0.0047993	0.00406318	0.00227436
Creb1	0.0036676	0.00322115	0.00348657	0.00292781
Irf7	0.00273227	0.00412516	0.00319529	0.00309567
Irf4	0.00519818	0.00156303	0.00162724	0.0046964
Zfp566	0.00281438	0.00369072	0.00363688	0.00294141
Cdx1	0.00560428	3.47084e-05	4.93853e-05	0.00713376
Tcf12	0.00383095	0.0024174	0.00283377	0.00347497
Zfp341	0.00308022	0.00311867	0.00324842	0.00284648
Myc	0.00260088	0.00332178	0.00425307	0.0020667
Nr4a2	0.00338738	0.00273639	0.00209496	0.00383104
Elk3	0.00343412	0.00238531	0.00259025	0.00350283
Thap11	0.00262236	0.00344326	0.00305263	0.00269513
Usf1	0.00276815	0.00305235	0.00321186	0.00265982
Atf4	0.00271848	0.00296358	0.00300481	0.00289183
E2f1	0.00317935	0.00261615	0.00257384	0.00318234
Pknox1	0.003294	0.0022163	0.0019641	0.00405583
Klf2	0.00241803	0.00329079	0.00334358	0.00234505
Irf2	0.00250917	0.00325984	0.00240067	0.00322157
Foxj3	0.00289075	0.00285126	0.00266325	0.00296456
Mxd1	0.00288939	0.00274744	0.00290767	0.00279509
Srebf2	0.00240641	0.00319424	0.00303807	0.00265138
Srebf1	0.002686	0.0027755	0.00243161	0.00328598
Stat6	0.00261809	0.0028739	0.00294807	0.00254166
Klf13	0.00275897	0.00252628	0.00254291	0.00309495
Zfp260	0.00364474	0.00201938	0.00258192	0.00255209
Etv6	0.00314458	0.00212648	0.0020782	0.00320001
Tcf7	0.002186	0.00302414	0.0030356	0.00222735
Meis3	0.00151686	0.00377417	0.00294423	0.00194934
Atf2	0.00332864	0.00189554	0.00205712	0.00287145
Irf8	0.00255307	0.00260205	0.00232887	0.00262942
Nfya	0.00139248	0.00392251	0.00302496	0.00173893
Elf4	0.00262487	0.00235497	0.00204008	0.00293914
Atf7	0.00187592	0.00295514	0.00342525	0.0016298
Arnt	0.00250507	0.00240214	0.00203078	0.00272159
Mecp2	0.00185346	0.00298104	0.00285776	0.00189502
Phox2b	1.39682e-05	0.00505392	0.00448045	2.05839e-05
Zfp64	0.00257205	0.00216072	0.00264057	0.00210842
Etv3	0.00216601	0.00234946	0.00256527	0.00209631
Nfe2l2	0.00224852	0.00238876	0.00240124	0.00198008
Xbp1	0.0017433	0.00274531	0.00211357	0.00220633
Stat2	0.00247711	0.00201917	0.00176125	0.00250261
Taf1	0.00227195	0.00203594	0.00169175	0.00275894
Atf1	0.00199854	0.00249661	0.00255858	0.00169463
Hic1	0.00200242	0.0022221	0.00298178	0.00149685
Zfp212	0.00226921	0.00210945	0.00237116	0.0019109
Zfp287	0.00199139	0.00244854	0.00247927	0.001707
Nfkb2	0.00226996	0.00203954	0.00276312	0.00154032
Mafk	0.0023986	0.00201562	0.00206152	0.00206071
Elk1	0.00224843	0.00188972	0.00196366	0.00232733
Bbx	0.00120796	0.00296042	0.0022723	0.0017149
Zfp422	0.00193776	0.0023029	0.00240489	0.00148815
Nfkb1	0.00230745	0.00184796	0.00231707	0.0015951
Max	0.00188584	0.00210037	0.00260698	0.00146988
Zfp398	0.00182243	0.00208463	0.00267249	0.00135879
Zfp335	0.00195557	0.00198347	0.00223116	0.00166566
Zfp143	0.0021656	0.00173025	0.00150313	0.0023659
Rora	0.0020174	0.00209228	0.00151391	0.00213275
Prdm1	0.00192839	0.00173964	0.00156979	0.00214674
Ikzf1	0.00227247	0.00146893	0.00133815	0.00225444
Usf2	0.00147515	0.00213208	0.00204038	0.00154636
Cbfb	0.00341392	0.000686887	0.0010788	0.00198885
Smad3	0.00199406	0.00173353	0.00160475	0.00178254
Zfp740	0.00232276	0.00124578	0.00235063	0.00117883
Rfx1	0.00175003	0.00171465	0.00170907	0.00174982
Snai3	0.0018688	0.00148321	0.00151817	0.00202714
Wt1	0.00241644	0.0010494	0.00111754	0.00230728
Zfp692	0.00135379	0.00199104	0.00172051	0.00157655
Relb	0.00178868	0.00131733	0.00248588	0.000947903
E2f3	0.00193001	0.00133174	0.00123119	0.00200155
Foxo1	0.00185733	0.001509	0.00140119	0.00169822
Tfdp1	0.00179201	0.00140577	0.00170076	0.00155187
Nr4a3	0.00104626	0.00241973	0.00183332	0.00111105
Klf8	0.00179292	0.00133159	0.00133738	0.0017236
Nfatc1	0.00214899	0.00113792	0.00146791	0.0014145
Zfp263	0.00146048	0.00151823	0.00122184	0.00185856
Tfe3	0.00157604	0.00142515	0.0014792	0.00155615
Klf5	0.00230157	0.000710336	0.000733404	0.00227034
Jund	0.00123973	0.0015784	0.00225382	0.000906612
Foxp1	0.00144509	0.00162203	0.00155051	0.00134339
Arntl	0.00195049	0.00095338	0.00101795	0.00186996
