# Supplementary material for: Atlas-guided discovery of transcription factors for T cell programming
Source: Nature. Author manuscript; Available in PMC 2026 May 8. (PMC13017511; doi:10.1038/s41586-025-09989-7)
Supplement: Supplementary Table 2 [file NIHMS2159509-supplement-Supplementary_Table_2.xlsx]

## Sheet: Fig_1e (Multi state-specific TF
	Naive_Kaech_Kaech	Naive_Kaech_Chung	Naive_Mackay_Chung	Naive_MilnerAug_Chung	Naive_Renkema_Chung	Naive_Scott_Scott	MP_Kaech_Chung	MP_Kaech_Kaech	MP_Kaech_Scott	MP_MilnerAug_Kaech	MP_MilnerAug_Scott	MP_MilnerAug_Chung	TE_Kaech_Chung	TE_Kaech_Kaech	TE_Kaech_Scott	TE_MilnerAug_Kaech	TE_MilnerAug_Scott	TE_MilnerAug_Chung	TCM_Mackay_Chung	TCM_MilnerAug_Chung	TCM_Renkema_Chung	TEM_Mackay_Chung	TEM_MilnerAug_Chung	TEM_Renkema_Chung	TRM.IEL_Milner17_Milner17	TRM.IEL_MilnerApr_Chung	TRM.IEL_MilnerApr_Milner17	TRM.IEL_Milner17_Chung	TRM.liver_Mackay_Chung	TexProg1_Beltra_Beltra	TexProg2_Beltra_Beltra	TexProg_Beltra_Chung	TexProg_Hudson_Chung	TexProg_Hudson_Beltra	TexEff_Beltra_Beltra	TexEff_Beltra_Chung	TexEff_Hudson_Chung	TexEff_Hudson_Beltra	TexTerm_Beltra_Beltra	TexTerm_Beltra_Chung	TexTerm_Hudson_Chung	TexTerm_Hudson_Beltra
Zbtb6	1.15348	0.964409	0.500399	0.400022	0.0685525	-0.47802	1.14617	1.10237	1.09538	0.346859	0.393043	0.407188	0.99163	1.28154	1.14885	-0.254027	-0.116988	-0.0364747	1.98851	-0.450965	-1.14574	2.16224	-0.462655	-1.14467	-0.384341	-0.85623	-0.856222	-0.344082	2.52418	-1.05897	-0.90942	-0.950979	-0.519815	-0.72632	-0.689523	-0.557988	-0.831657	-0.905647	-1.25031	-1.03457	-0.64949	-1.0597
Tcf7	1.18738	1.62639	1.87957	1.5621	0.919234	1.88153	0.344477	0.897315	0.769787	0.133418	0.467844	0.590428	-0.746251	-0.473403	-0.614362	-1.05372	-0.998826	-0.927323	0.935231	0.101405	0.0897635	0.415855	-0.201117	-0.281847	-1.05054	-0.913537	-0.911664	-1.04378	-0.465069	0.431954	0.626164	0.663271	1.43737	1.46692	-0.80763	-0.768905	-1.09212	-1.11144	-1.15246	-1.17378	-1.32824	-1.31139
Zfp770	-0.110095	0.00733861	2.31969	0.424504	1.78299	-0.326795	0.66135	0.888473	0.85099	0.173291	0.309905	0.32598	0.7805	1.22288	0.752399	-1.12542	-1.10954	-0.99157	2.21948	-0.306021	-0.906614	1.92533	-0.0250955	-0.888896	-0.465888	-1.089	-1.1785	-0.292231	2.25703	-0.740795	-1.06702	-0.511475	-0.343463	-0.572057	-0.660964	-0.445647	-0.576297	-0.769447	-0.767519	-0.520619	-0.376737	-0.734415
Ar	0.216344	-0.101478	1.23342	0.833833	1.77717	1.35053	0.359559	0.895225	0.342059	0.217502	0.1904	0.814783	-0.259248	0.3086	-0.13299	-0.348322	-0.166512	0.286302	0.517402	-0.00944864	3.40335	0.713096	-0.369992	2.08802	-0.833356	-1.40545	-1.29921	-0.988028	-0.532139	-0.483244	-0.749792	-0.333445	-0.239084	-0.262365	-0.147177	-0.118401	-0.717881	-0.885843	-1.20378	-1.27607	-1.43133	-1.253
Foxo3	0.622381	0.427894	0.632161	0.801299	-0.076112	-0.422844	0.603653	0.873722	0.349568	0.221523	-0.00637538	0.469228	0.499161	0.460782	0.467982	0.196859	0.0265778	0.0588248	0.0443488	0.674471	2.63052	0.871061	1.75888	-0.0454015	0.729668	1.19595	1.64375	0.0424501	0.456698	-1.27214	-1.51199	-1.28545	-1.50282	-1.47727	-1.29389	-1.44425	-1.39062	-1.25035	-0.902016	-0.887214	-1.08921	-0.901463
Plag1	0.908917	0.763178	0.0088128	0.756725	-0.43967	0.582768	-0.133262	-0.0489965	0.232443	0.657996	1.0268	0.651122	1.72767	2.29376	2.47181	0.498448	1.18309	0.865479	0.546507	-0.453886	-0.549237	0.395964	0.478736	-0.492003	-0.109527	0.0203661	0.698909	-0.520798	0.761353	-1.20711	-1.26595	-1.03251	-1.21382	-1.34465	-1.1839	-1.10209	-0.938206	-1.06655	-1.17513	-1.16647	-1.05312	-1.03399
Lef1	1.30583	1.61926	1.355	2.37473	1.16033	3.76003	-0.29077	0.0228315	0.0566676	0.12039	0.621188	0.53861	-0.442769	-0.225691	-0.290175	-0.12545	0.108037	0.220599	0.659091	0.443067	0.237448	-0.436142	0.0352525	-0.264096	-0.777825	-1.02937	-0.984795	-0.883769	-0.722049	-0.244203	-0.248483	-0.114417	-0.115295	-0.0833456	-0.564935	-0.369584	-0.810724	-0.895625	-1.15416	-1.13333	-1.2146	-1.21675
Esr1	1.68783	2.61217	0.0955248	1.6785	2.61723	0.555078	-0.36356	0.207817	0.0857397	0.906244	1.80834	2.06424	-0.566807	-0.185834	-0.486513	-0.0656176	0.418107	0.825033	-0.458838	-0.682266	-0.618093	-0.44567	-0.441508	-0.546514	-1.07851	-0.317004	-0.400563	-1.1342	-0.397614	0.154486	-1.17411	0.31507	-0.200962	-0.30681	-1.06348	-0.976796	-0.416601	-0.525874	-0.920555	-0.86423	-0.672525	-0.720355
E2f2	-0.858131	-0.842109	-0.850812	-1.5304	-0.516411	-0.678517	0.441067	-0.0251274	0.250096	0.783663	0.498806	0.343827	2.07587	1.28402	1.4689	1.78177	1.20499	1.01191	0.0831039	-1.40498	-1.50449	0.310048	-0.872478	-0.785408	-0.461159	-1.5803	-1.6331	-0.0684469	-0.563814	0.940252	0.833431	0.723522	-0.415618	-0.27626	0.402418	1.05753	1.65595	0.75131	-0.918824	-0.700339	-0.530385	-0.885372
Jrkl	-0.559057	-0.503471	-0.804877	-0.691867	-1.11869	-0.567696	0.851939	0.85273	0.796952	0.245885	0.328254	0.277012	1.7356	1.60198	1.56024	0.7188	0.488433	1.06849	2.20404	-0.0308391	-0.587926	0.781092	-0.811539	-1.07305	0.435309	-0.531935	-0.65083	-0.0362272	3.16471	-0.654481	-1.1304	-0.772461	-0.815402	-0.865829	-0.587954	-0.587497	-0.590222	-0.623232	-0.714248	-0.926084	-0.607172	-0.268479
Atf6	-0.63367	-0.812017	-1.85712	-1.27398	-2.25045	-0.977076	1.31902	0.506728	0.860263	1.34544	1.02103	0.455283	2.01396	0.956514	1.137	1.79072	1.05125	0.750061	0.308615	0.503256	-0.846468	0.685484	0.503867	-2.14614	0.905646	-0.624928	-0.213769	0.0478406	0.497795	-0.924078	-0.476978	-0.816867	-0.832246	-0.572978	0.26103	0.346385	-0.102548	-0.100898	-0.123069	-0.425583	-0.783301	-0.473037
Tbx21	-1.55335	-1.57101	-1.6811	-1.74478	-1.81979	-1.51654	0.055367	0.233558	0.103602	0.555588	0.579238	0.737032	0.905164	1.15134	1.02574	1.58175	1.64546	1.78333	-0.306504	0.563257	-1.80081	0.0798574	0.735804	-1.23223	-0.222094	-0.360405	-0.0929342	-0.429637	-0.505253	0.0980165	0.108067	0.0508117	-0.299238	-0.151948	1.58199	1.15258	0.541617	0.851639	0.114825	-0.38722	-0.544898	-0.0159083
Epas1	-0.611112	-0.453304	-0.617718	-0.48239	-0.835367	-0.764935	1.41545	1.64441	1.09718	0.281398	0.0836009	0.340327	1.96319	2.92476	2.52731	0.506064	0.916637	1.30588	0.00737441	0.599942	-0.882228	0.0438256	0.0978365	-0.871436	0.224036	-0.371624	-0.216746	-0.234384	0.461932	-1.05003	-1.01113	-0.967702	-0.4813	-0.876388	-0.916429	-0.661564	-0.449154	-0.791954	-0.913089	-0.817731	-0.418008	-0.74543
Zfp341	-0.087553	-0.183761	0.983495	-0.608231	-1.1815	-1.20568	1.18906	0.619163	0.98681	1.02144	0.772835	0.431854	0.724035	0.517308	0.479705	0.590764	0.343232	0.311392	0.690174	0.550824	3.36361	0.317345	-0.0619938	-1.17533	0.775785	0.81133	0.931262	0.559712	0.666895	-1.39819	-1.44138	-1.29677	-0.570218	-0.781202	-1.02095	-0.776647	-0.843285	-1.04277	-1.11383	-0.793407	-0.874199	-1.18112
Vezf1	0.118461	0.749526	1.19931	0.755203	-0.364755	1.45734	1.55761	0.413732	0.534311	1.90345	0.330623	0.132655	1.44425	0.306511	1.1632	1.39176	0.972109	0.335131	0.264364	-0.236703	-1.47091	0.0615126	-0.595522	-2.58812	0.0446924	-0.710651	0.261216	-0.956079	0.454328	-0.900561	-1.05894	-0.430955	-0.180922	-1.23402	-1.43506	0.322883	-0.195655	-1.49581	-1.2537	0.280695	0.128757	-1.47527
Foxn2	0.264617	0.049712	-0.665253	-0.364344	-0.141279	0.213852	0.530171	1.00571	0.611972	0.60922	0.819641	1.0377	0.995248	0.259548	0.298386	1.45321	0.37728	0.838825	-0.401214	0.288125	4.53164	-0.413109	-0.147947	-1.63899	-0.421328	-0.291295	-0.0503698	-0.58972	0.536003	-1.03145	-0.664911	-1.25137	-0.872958	-0.560935	-0.403121	-0.735587	-0.763292	-0.447258	-0.619388	-0.978882	-0.802498	-0.464363
Mybl1	0.306338	0.148685	-0.785717	-0.625594	-0.649128	-0.688806	-0.0867272	-0.0671332	0.0445616	2.22268	2.73096	2.27808	0.8616	0.294152	0.406842	0.482707	0.492731	0.264386	0.945086	-0.787647	-0.539756	1.71526	-0.707897	-0.0905123	0.316489	-0.92664	-0.898415	0.0446582	0.794604	-1.19931	-1.37388	-1.28188	-0.397406	-0.264939	-0.00439459	-0.0202895	0.706462	0.969755	-1.42337	-1.29987	-0.879398	-1.02733
Rara	0.353038	0.536932	0.311443	0.53898	0.785835	0.126975	0.21878	1.27867	0.792518	-0.746561	-0.412503	-0.159111	1.13803	1.97651	1.66734	-0.015149	0.492332	0.667522	1.17986	0.556472	1.35426	1.12547	0.409582	-0.155581	-1.60284	-1.11435	-1.1861	-1.56967	1.31372	-0.952397	-0.637614	-0.715383	-0.749679	-0.988757	0.217718	0.914818	-0.442963	-0.689695	-1.46167	-1.28388	-1.49808	-1.57482
Sp140	-0.153632	-0.219538	0.291242	0.167212	-0.829098	-0.588124	0.10958	-0.245123	0.949552	1.67588	3.27704	0.899719	0.506767	0.325114	1.83838	0.829505	2.78253	0.921621	-0.681129	-0.283299	-0.125555	-0.48123	0.770182	-1.02201	-0.170911	-0.878617	-0.998228	0.56739	-0.621391	-0.834284	-0.803964	-0.363048	-0.443475	-0.681345	-0.354936	-0.717867	-0.841483	-0.397029	-0.569678	-1.10238	-1.05291	-0.451425
E2f8	-0.661975	-0.374187	-0.745396	-0.862629	-0.930712	-0.47111	-0.405669	0.0612412	-0.105111	0.0418579	0.545905	0.743618	-0.0980416	0.50834	0.080501	0.552261	0.826178	1.46107	-0.764409	-0.942187	-0.86619	-0.77586	-0.936634	-0.961864	0.321165	-0.653538	-0.859976	0.563012	-0.283675	-0.473858	2.64902	0.394813	-0.942803	-1.07594	0.444924	0.171067	2.61575	2.74896	-0.810612	-0.905191	1.32051	-0.142632
Rora	-1.62076	-1.53476	-1.53184	-1.38744	-1.39686	-1.28699	-0.408411	0.353883	-0.145132	0.582366	0.863379	1.56285	-0.0464463	0.286155	0.192808	0.911268	1.25198	1.5926	-0.259331	1.19933	-1.79709	-0.00566138	1.48771	0.0120862	0.205893	0.288646	-0.350523	0.333369	-0.352144	-0.0827057	0.311004	0.590349	-0.811149	-0.875296	1.39229	2.19543	-0.296058	-0.528051	0.232949	0.867273	-0.930658	-1.06631
Lcor	-0.440364	-0.736036	-0.934521	0.0252865	0.0919593	0.909917	2.0946	1.1041	0.438334	2.08831	-0.00956701	1.52399	-0.221774	0.791838	0.540591	0.552762	0.678538	1.78951	0.899733	1.23629	0.0758529	-0.308171	-1.54146	-1.42095	1.46097	-0.565863	-0.450166	-0.270475	0.7211	-0.537812	-0.831382	-0.851842	-0.966257	-0.328416	-1.58137	-0.855216	-1.29082	-1.61573	0.207796	-0.595113	-0.513998	-0.364182
Zfp580	0.7762	0.92746	1.69903	-0.369216	-1.16727	1.69706	0.0325175	-0.061222	0.143348	2.2637	2.39806	1.91798	-0.0385425	-0.0768943	0.228409	0.991471	1.50447	1.00964	-0.250546	-0.0659494	-1.18394	-0.904343	-1.31949	-1.20986	0.63285	-1.22469	-0.965907	-0.211285	-0.876184	-0.434344	-0.2632	-0.0560687	-0.023031	-0.419468	-0.492894	-0.102212	-0.54314	-0.784558	-1.02261	-0.83041	-0.573817	-0.75109
Usf2	1.34939	1.00137	1.35074	-0.385366	1.05175	-1.10056	1.31471	1.6859	1.5918	-0.314542	-0.102211	-0.0771333	0.774683	1.17535	1.32531	-0.24851	0.260261	0.103586	1.42394	-0.378946	0.298252	1.08796	0.0795231	-0.774014	-0.687872	-0.152111	-0.226895	-0.629795	2.13883	-0.994346	-0.900662	-1.03827	-0.997518	-0.94493	-0.539637	-0.834188	-1.17105	-1.01785	-1.1418	-1.10885	-1.0833	-1.16299
Hic2	1.49191	1.19846	1.73546	1.13756	-0.415423	-0.569055	0.0519631	0.193138	0.147154	-0.860894	-0.810872	-0.727688	0.0709727	-0.316331	0.10373	1.45737	1.17176	0.708888	-0.0818054	1.34391	-0.394069	0.0788248	1.32772	3.46145	-1.00601	-0.899938	-0.058013	-1.30212	0.480946	-1.0587	-1.14487	-0.566949	-0.144127	-0.442644	-0.938663	-0.533012	-0.163512	-0.733072	-0.780242	-0.84772	-0.703524	-0.661956
Zfp691	-0.0135503	0.243608	0.490328	0.28241	-1.67029	1.11563	0.53621	1.10547	0.642457	0.219724	0.324505	0.731852	1.35215	2.01857	1.22314	-0.15253	-0.143819	0.108537	2.60739	0.330003	-1.39227	0.18395	0.406451	1.45061	-0.0117722	-0.862441	-0.815275	-0.249784	0.276214	-2.10251	0.269818	-1.89148	-1.15219	-1.32311	-0.173086	-0.327753	-0.399397	-0.512475	-0.986424	-0.85426	-0.34163	-0.542977
Zbtb7b	-0.265348	-0.11799	-0.478973	-0.702694	-0.583187	-0.715419	3.34607	1.80753	2.18344	-0.0131839	-0.261696	-0.321249	1.26756	2.18292	2.33455	-0.30541	-0.151717	-0.212169	0.7091	-0.2566	0.52678	0.202665	-0.450461	-0.735221	-0.50793	-0.596186	-0.609427	-0.449236	0.724341	-0.791826	-0.641525	-0.753647	-0.483982	-0.598521	-0.605066	-0.447764	-0.333285	-0.525697	-0.732001	-0.635625	-0.406705	-0.595224
Sp100	-0.330169	-0.525697	-0.199564	0.209806	-1.33728	0.947614	-0.196435	0.47181	0.432339	1.2701	0.824411	0.719245	-0.241162	1.50114	0.349583	-0.278574	0.714213	1.50423	-0.403553	-0.570789	-1.03034	-0.369409	-0.747579	-0.11709	-0.583021	-1.39293	-1.29149	-0.896476	-0.688668	-0.204997	-0.464912	3.46721	1.56844	-0.865118	-0.471113	1.65213	0.854381	-0.853478	-0.795539	-0.0820524	-0.575851	-0.973372
Cenpb	-0.096293	0.164224	4.9457	-0.307633	-0.0382885	-0.483405	0.399991	0.171015	0.343933	0.00829852	-0.0356206	-0.190006	0.315009	0.359133	0.167207	-0.227074	-0.224838	-0.123858	-0.125545	-0.2633	-0.617941	-0.120953	0.00779768	-0.576524	-0.34349	-0.475579	-0.426155	-0.451939	3.41914	-0.403534	-0.624287	-0.473309	-0.356526	-0.42805	-0.31569	-0.348237	-0.295013	-0.265568	-0.571782	-0.37989	-0.23022	-0.480894
Zfp524	-0.255656	-0.099807	-0.385911	0.124929	-1.68994	1.05324	-0.299172	-0.225241	-0.0184539	1.26864	1.929	1.39962	-0.358125	0.00773849	-0.294158	0.95729	1.32335	1.71028	0.103378	2.45787	-1.67525	-0.59305	2.33959	-1.65744	-0.257401	0.251868	0.0795167	-0.565122	-0.790196	-1.33565	-1.13624	-0.215072	-0.211306	-0.779841	-0.0955409	0.142893	0.0387269	-0.161201	-0.737307	-0.345121	-0.349192	-0.656532
Thra	1.80687	1.83292	3.03932	1.89121	-0.726228	-0.325549	-0.112909	0.474168	0.110471	-0.351719	-0.208588	0.00942584	-0.412484	-0.108438	-0.245598	-0.742049	-0.599979	-0.573278	1.56671	0.356483	1.05601	0.140042	0.712201	0.607419	-0.881819	-0.371507	-0.389181	-0.899241	2.43638	-0.6012	-0.937867	-0.394145	-0.542865	-0.658884	-0.782351	-0.713682	-0.777716	-0.846267	-0.84896	-0.726979	-0.545351	-0.714804
Rarg	1.06352	1.45808	1.77043	0.493836	3.28314	0.713317	-0.246672	0.353828	0.041938	-1.34243	-1.29128	-1.24582	-0.145181	0.340453	0.209567	-1.12938	-0.98226	-0.955177	0.746528	0.24516	1.24368	0.923669	0.20164	2.05147	-1.20415	-1.12073	-1.14221	-1.20397	-0.149398	-0.368308	-0.107866	-0.191223	-0.059856	-0.133993	0.0852902	0.423077	-0.111549	-0.261553	-0.647628	-0.420168	-0.520149	-0.66766
Mga	-0.15288	-0.813439	-0.993989	-0.369134	-2.45757	-1.06234	0.600589	1.91721	0.547552	-0.137079	-0.274063	0.73897	1.36427	0.740845	0.991842	0.837511	0.494422	0.188275	0.396063	0.549422	1.63709	0.633016	-0.00982412	-0.075597	-1.27689	-1.16335	-0.388674	-1.72512	1.03341	-0.713734	-0.190048	-1.07344	0.62816	1.87887	-0.886406	-0.850479	-0.550707	-0.511277	0.459835	-1.03266	-0.559545	1.63089
Zbtb26	1.31127	1.2603	-0.438158	2.14185	-1.44185	-0.395521	-0.30344	0.978494	0.356816	-0.417705	0.104662	0.851899	-0.090408	1.17172	0.911776	-0.0525159	1.27519	1.25276	0.624606	0.259249	-1.40046	1.39269	1.45793	1.81356	-0.686038	-0.755649	-0.782839	-0.567165	0.673499	-0.963497	-1.08475	-0.741551	0.0898295	-0.10648	-1.12658	-1.15201	-0.931565	-0.968905	-1.13942	-1.40975	-0.751403	-0.220447
Zfp146	1.21317	-0.116292	0.0917854	-0.433877	-1.60086	-1.02174	0.15	0.985338	1.114	-0.97435	-0.839338	-0.72128	-0.183212	1.22597	1.1543	-1.16129	-0.614012	-0.64456	1.64228	0.30772	1.27299	1.58738	0.782021	1.21412	-1.82161	-0.806974	-0.653794	-1.82034	2.61213	-0.741532	-0.807807	-0.384763	0.290701	0.0390751	0.092366	0.775928	0.130595	-0.321802	-0.0392223	-0.650819	-0.380874	0.0584785
Fosl2	-0.714293	-0.786601	-0.936299	-1.06121	-0.21435	-0.61551	0.360903	0.760291	0.729082	-0.467972	-0.314435	-0.30589	0.619497	0.971216	0.805002	-0.26616	-0.235743	-0.174113	0.308236	0.224102	0.484291	1.02648	0.331104	0.897691	1.29598	2.65776	3.65756	0.769148	0.152035	-1.20374	-0.96905	-1.20093	-0.803221	-0.853886	-0.618289	-0.696174	-0.483177	-0.442852	-0.894179	-0.958924	-0.481276	-0.352097
Nr1d1	-0.586892	-0.619463	0.0580999	0.513466	2.12252	-0.0573181	-0.622148	-0.399269	-0.476709	-0.604136	-0.455643	-0.324531	-0.62084	-0.544217	-0.566761	-0.24278	-0.0635899	-0.0690887	0.865372	0.989601	3.20968	1.16642	1.77196	3.28092	-0.81681	-0.548246	-0.45596	-0.853369	0.404833	-0.351227	-0.596684	-0.212072	-0.61699	-0.680263	0.204434	0.249157	-0.687619	-0.684864	-0.3806	-0.319156	-0.6891	-0.690119
Nfic	0.604945	-0.0699159	-0.876929	-0.524009	-2.38829	-0.649209	-0.249805	0.722948	0.496551	-1.05375	-0.360434	-0.322353	0.759711	1.90565	1.39605	-0.217929	0.419822	0.691528	1.0167	1.07638	-0.513612	1.98546	2.01293	0.705941	-1.06633	-1.50687	-1.36622	-1.37323	-0.124874	-0.367272	-0.449858	-0.0774255	-0.128954	-0.349147	0.922761	1.33743	0.601969	0.538155	-0.678776	-0.901112	-0.852421	-0.726226
Tfap2a	-0.0245471	-0.229866	-0.101789	0.0370538	1.23375	-0.290918	-0.219561	-0.592921	-0.483743	0.332733	0.136239	-0.0856882	1.37148	1.3465	0.843807	0.328519	-0.0426509	0.240274	1.59521	1.77633	1.83529	1.81296	0.80035	2.13542	-0.195103	-0.124409	0.0846798	0.231789	-0.296383	-1.32498	-1.66746	-0.925306	-1.15435	-1.09971	-1.14619	-0.897842	-0.363069	-0.604204	-1.72509	-0.999725	-0.271683	-1.2752
Rxra	0.141687	0.373115	0.371388	-0.745389	-1.3217	-0.758056	0.33931	1.06558	0.883873	-0.782364	-0.561832	-0.513982	1.32213	2.21066	1.62044	-0.45918	-0.128472	0.0538293	1.35872	-0.369801	-1.069	2.48695	0.731158	2.35947	-1.05025	-0.610905	-0.655294	-1.00991	0.148551	-0.680821	-0.852519	-0.205157	0.0472927	-0.236266	-0.280198	0.0150308	0.663388	0.439054	-1.23393	-1.10113	-0.965142	-1.04032
Bach2	1.08826	0.980217	0.83173	0.550991	1.94154	0.755546	-0.386358	0.466081	0.0774715	-0.760249	-0.317866	-0.00533938	-0.862617	-0.124136	-0.484107	-1.47186	-1.29876	-1.16457	0.0716043	0.75322	2.49379	0.790724	2.49473	0.5041	-0.0378979	-1.63889	-1.56627	-0.307645	-0.665838	-0.538282	-0.248262	0.0587121	1.41501	0.585132	0.0544869	0.347399	-0.184793	-0.565065	-1.09153	-1.17791	-0.742523	-0.619967
Zfp692	-1.04072	-1.13831	-1.14635	1.41122	-1.84163	-0.85397	0.366058	-0.161711	0.121677	1.04292	0.910771	0.530184	-0.407239	-0.221437	-0.264613	-0.144581	0.0777651	0.140974	0.774468	2.81336	0.672283	0.38343	1.66518	0.526909	0.483239	1.76797	1.22257	0.932328	0.706225	-1.40417	-1.07609	-1.2679	-0.213173	-0.447114	-1.30068	-1.18735	-0.0442927	-0.288637	-1.01283	-0.940596	0.00717503	-0.153318
Atf4	0.0677507	-0.113406	-0.638984	0.0228093	-0.85311	-1.37771	-0.51307	0.225698	0.07772	0.237829	0.92766	0.971931	-0.617388	0.377103	-0.280575	-0.253432	0.109303	0.705727	0.0814252	0.58448	-0.598969	1.98715	1.21753	0.359732	1.79365	2.19387	2.26121	2.07672	0.434038	-0.886224	-0.974546	-1.08242	-0.692754	-0.691787	-1.2506	-1.16584	-0.710809	-0.876598	-0.637277	-1.01835	-0.937008	-0.542473
Hsf2	0.340465	0.0837849	-0.130406	0.600842	-0.785251	0.457701	-0.19751	-0.254962	-0.0288716	0.210402	0.573436	0.34117	-0.65771	-0.154918	-0.246835	-0.160783	0.50063	0.662738	-0.000865678	-0.370187	4.61865	0.123356	-0.321616	1.49599	1.52338	0.115908	0.367869	0.609042	1.43153	-0.868209	-0.999558	-0.946249	-0.574232	-0.592611	-0.819104	-0.762182	-0.741987	-0.75411	-1.02204	-0.986287	-0.82366	-0.856754
Fosb	0.155163	0.160494	-0.498108	-0.78095	-0.708636	-0.631444	-0.279357	-0.0488915	-0.0518876	-0.483103	-0.346815	-0.349803	-0.307695	-0.0903476	-0.186847	-0.449468	-0.407569	-0.349964	0.600815	0.469108	1.72959	0.206312	0.310576	-0.373293	1.72775	2.5914	4.35846	0.935521	0.312299	-0.384936	-0.165625	-0.325415	-0.59554	-0.667849	-0.716459	-0.717027	-0.685936	-0.702881	-0.328093	-0.432155	-0.783045	-0.708345
Rel	-0.0347984	0.0076385	-0.629883	0.22607	-0.413378	0.195831	-0.12934	1.71166	0.927815	0.0626545	0.983887	1.38534	-0.353467	1.13689	0.953005	-0.640945	0.595618	0.769927	0.58023	0.218282	-1.74318	0.433222	0.609982	-0.108125	2.64956	0.145785	0.81808	1.45683	0.751037	-0.916971	-1.30942	-1.03373	0.392856	-0.02754	-1.28818	-1.33279	-1.16343	-1.03209	-1.28792	-1.33076	-1.16209	-1.07417
Egr2	-0.243545	-0.274037	0.0721789	0.155985	1.06127	0.137034	-0.893637	-0.933455	-0.890397	-0.423372	-0.43172	-0.517129	-0.916957	-0.933591	-0.925154	-0.926166	-0.946659	-0.955893	-0.913986	-1.03565	1.25872	-0.961465	-0.967135	1.37088	1.99811	2.03526	2.08084	1.80657	-0.379698	0.103454	0.582855	0.231785	1.54321	1.40775	-1.19464	-1.18119	0.342525	0.14793	-0.308212	0.0349361	0.64023	0.142157
Bhlhe40	-1.24483	-1.25972	-1.67488	-1.67397	-1.70301	-1.70575	-0.15708	-0.317034	-0.23415	-0.684081	-0.6992	-0.727062	0.260554	0.507166	0.662759	0.120029	0.312989	0.235285	-0.571391	-1.11643	-1.71646	0.0433523	-0.251225	-0.0188566	0.449616	1.89835	1.86346	0.275611	-0.185348	0.669025	0.220681	0.244686	-0.00573964	0.263183	1.94217	2.19137	0.69504	0.427127	0.697682	1.02392	0.596425	0.345738
Egr1	0.324163	0.209772	0.133199	0.0369359	0.895537	0.038763	-0.489385	-0.638763	-0.543304	-0.266841	-0.35075	-0.475496	-0.620115	-0.670706	-0.688556	-0.627253	-0.713455	-0.712771	-0.811955	-0.743831	-0.498867	-0.956084	-0.797189	-0.516894	2.50965	2.92461	3.0134	2.34347	-0.235641	-0.228952	-0.595808	-0.156833	0.00697315	-0.0335613	-0.965915	-0.918706	0.174653	0.00752175	0.0984928	0.566274	0.754283	0.219933
Snai3	-0.944743	-0.889685	-0.68899	0.959357	-1.8827	0.213381	-0.153925	-0.0235583	-0.328209	1.51815	0.812935	1.42939	-1.04452	-0.668146	-1.13583	-0.431476	-0.691539	-0.0793413	-0.244251	2.49367	-1.84684	-0.983294	-0.109354	-1.93652	1.02306	0.38517	0.443002	1.285	-0.272004	0.17314	0.3394	0.00343716	-0.493992	-0.580273	-0.283083	-0.204279	0.0846206	-0.0760096	0.876012	2.09075	1.39171	0.470385
Prdm1	-0.755674	-0.777621	-1.30038	-1.50182	-1.41852	-1.2922	-0.126766	-0.0912833	-0.211862	-0.427117	-0.478392	-0.400415	0.367679	0.735987	0.609669	0.421973	0.596281	0.744069	-0.180311	-1.15356	-1.42367	0.311944	0.807163	-1.37757	0.191454	0.00867518	-0.155791	0.402895	0.603431	-0.847083	-0.205031	-0.937655	-1.16328	-1.11984	0.695726	1.17918	1.6129	1.12021	1.58397	1.1292	1.87148	2.35197
Irf4	-0.934184	-0.94897	-0.69632	-0.962721	-1.09045	-0.808759	-0.14084	0.0763104	-0.0455685	0.217445	0.291741	0.436064	0.121143	0.041612	0.062924	0.355283	0.320426	0.32417	-0.466494	-1.10541	-1.0897	0.286417	-0.755995	-1.06151	4.00637	0.18984	0.257249	3.47955	0.690419	-0.381995	-0.417871	-0.513404	-0.365836	-0.229761	-0.151033	-0.197437	0.589408	0.592448	-0.0955993	-0.509914	0.0669502	0.564008
Hmg20b	-0.729447	-0.78944	-1.48251	-1.01517	-1.99544	-0.273911	0.175369	1.58585	1.87863	-0.963442	0.895026	0.534432	0.0982678	0.299395	2.04223	-0.290565	1.76214	-0.0856317	-0.422378	-0.321132	-1.97795	0.734184	1.18263	-1.8138	0.450405	0.273587	-0.18927	0.319198	1.18985	-0.318326	-0.216248	-0.120716	0.313876	0.349704	-0.500318	-0.0683532	0.589941	-0.0532621	-0.12486	-1.26583	-1.07014	1.41343
E2f3	-0.0428424	-0.327808	0.443787	-1.70691	-1.83838	-1.21663	1.7165	0.797067	1.31598	0.653972	0.30501	0.0113984	1.76393	1.36046	1.44818	-0.0157236	-0.29522	-0.307068	0.352994	-0.322818	-1.70607	0.0269837	-0.652329	0.501229	1.12148	-0.0224285	-0.21468	1.25826	1.33102	-1.68894	-1.17577	-1.66008	0.417928	0.36619	-1.32615	-1.13274	0.346102	0.0460092	-0.551472	-0.115714	0.766153	-0.0308486
Glis3	-0.799151	-1.25453	-0.90887	-0.595468	-0.264183	-0.685382	0.626033	0.806628	1.06122	0.706524	1.14584	0.776636	0.9832	0.361355	0.249618	0.195556	-0.332159	-0.351476	0.358162	0.585509	-0.581783	-0.605152	0.315685	0.0249655	0.169815	2.13423	1.79387	-0.104098	3.60902	-1.11764	0.274783	-1.1463	-0.419445	-0.310052	-1.1012	-1.152	-0.574788	-0.430967	-0.823884	-0.886047	-0.822072	-0.912002
Gmeb1	0.302423	0.0165214	-0.806486	0.79112	-1.87018	1.1594	0.515575	-0.36013	-0.0864198	2.28908	1.22468	0.697478	0.173224	-0.107715	0.1078	0.329424	0.239559	-0.00942929	-0.621283	1.07501	-1.06363	-0.424493	1.92231	-0.454123	0.969421	1.62462	2.8238	0.205411	-0.26777	-0.456073	-0.898691	-0.964346	-0.782476	-0.6955	-0.925502	-0.839427	-0.817412	-0.758234	-0.753008	-0.815333	-0.933586	-0.755609
Hlx	-0.151785	0.846948	-0.722559	-0.642475	-0.862866	0.61389	-0.939077	0.709282	0.445646	-1.29411	-0.237146	-0.0432848	0.0818193	2.06191	1.9603	0.0153981	1.91947	2.16894	-0.763847	-0.255928	-0.822096	0.326448	0.5603	-0.28784	0.684264	1.72331	0.524064	2.10499	-0.466223	-0.902788	-0.724755	-0.712522	-0.699984	-1.1577	-0.31847	-0.0518128	-0.173919	-0.466074	-1.19914	-1.06095	-0.813575	-0.976063
Zfp202	0.611496	1.3664	0.649492	3.00518	-0.820834	1.50027	-0.754491	-0.776575	-0.672446	0.131305	0.189572	-0.00465715	-1.22271	-1.2545	-1.19259	-0.0938081	-0.071347	-0.109121	0.44851	-0.892296	-0.911295	-0.15767	0.377627	1.28378	-0.515862	-1.53507	-0.796673	-1.417	0.328832	1.36203	1.17067	1.0023	1.31661	1.28033	-1.19316	-0.707518	-0.00912497	-0.665117	-0.784333	0.0442968	0.726269	-0.236803
Sox5	-0.209835	-0.237084	-0.927707	1.6108	-0.63198	1.01939	-0.0639298	0.15423	0.190934	-0.765659	-0.55411	-0.588954	0.370294	0.749021	0.809894	0.326578	0.682558	0.495001	-0.869084	-0.874418	-0.813551	-0.260555	0.71065	-0.564827	-0.910575	-1.26017	-1.17251	-1.17417	-1.17974	1.19514	0.593277	1.86339	2.05861	2.59443	0.88083	0.75858	-0.366262	-0.27198	0.27457	-0.581607	-1.62699	-1.43247
Eomes	-0.563711	-0.952026	-1.21217	-1.34064	-1.61317	-1.16764	-0.156392	0.193726	-0.234581	-0.468003	-0.550757	-0.237616	0.493971	0.164231	0.34622	0.232883	0.0933607	-0.173034	0.0839888	-0.52472	0.524112	-0.0019901	-1.18416	-0.727402	-1.09463	-1.54122	-1.4456	-1.22395	0.698854	0.943613	1.22961	0.31075	1.32552	2.58503	0.712374	0.0329572	0.560495	1.28105	1.43037	0.184042	0.691623	2.29464
Pou6f1	-1.22711	-0.482923	-0.290213	-0.528664	-1.58647	-1.34298	-0.28386	1.95722	1.26932	-0.43662	0.715859	0.759111	-0.266545	-0.594958	0.0550218	-0.8051	-0.415932	-0.863598	0.988687	3.31814	0.379833	0.162674	-0.234122	-0.241112	-1.30118	-1.0862	-0.848587	-1.35702	-0.034203	1.18809	0.0635581	1.10473	1.62512	1.22134	0.258281	-0.599094	0.0596191	0.559218	-0.505739	-0.53012	0.15904	0.0174854
Nfix	0.781232	1.2955	4.52066	0.737933	1.09893	1.35436	-0.495325	-0.203341	-0.245054	-0.706921	-0.600724	-0.564399	-0.815869	-0.582984	-0.399818	-0.870347	-0.584854	-0.728463	0.150335	0.236001	-0.420568	-0.381489	-0.302162	-0.439734	-0.764032	-0.711752	-0.667269	-0.789713	-0.137254	1.80242	0.533102	1.47865	0.104646	0.310444	0.051763	-0.0215407	-0.376957	-0.301761	-0.555624	-0.739652	-0.65686	-0.391524
Irf6	0.290409	0.64492	0.674816	0.528617	3.4932	1.14869	-0.400754	-0.443128	-0.461016	-0.380977	-0.371423	-0.339111	-0.492391	-0.465542	-0.529987	-0.664513	-0.656071	-0.58965	-0.368129	-0.484532	3.91969	-0.561577	-0.129784	1.95282	-0.721027	-0.5919	-0.691008	-0.60526	-0.472932	-0.0228972	0.236966	0.222282	0.350682	-0.177712	-0.0860593	-0.157778	-0.344896	-0.313039	-0.458759	-0.664769	-0.442425	-0.374047
Nr4a2	-0.784742	-0.783389	-0.737725	-0.754407	-0.73354	-0.707122	-0.681655	-0.648052	-0.66168	-0.649373	-0.649391	-0.633588	-0.66909	-0.625271	-0.63342	-0.718901	-0.69261	-0.690162	-0.368288	-0.732515	-0.714958	-0.497734	-0.731593	-0.70954	2.10502	1.54052	0.984313	2.48974	-0.0978807	-0.356566	-0.183068	-0.0729558	0.86634	0.93879	-0.145008	0.235175	1.63194	0.943372	0.324908	0.544942	2.4701	1.98907
Prdm5	-0.883956	-0.697335	-0.291047	-0.403933	0.247788	-0.134923	-0.685399	-0.451608	-0.473164	-0.516958	-0.321266	-0.294123	-1.0713	-0.917538	-0.981933	0.753999	1.07378	1.27822	0.494046	0.825807	0.483585	-0.112899	0.157308	0.230767	-0.60884	-0.724155	-0.686773	-0.795602	0.975602	0.0497895	0.545562	1.18636	3.84999	2.68706	-1.01059	-0.853231	0.243243	-0.148516	-1.01621	-0.925591	0.143511	-0.219533
Myb	0.407312	0.531335	-0.294295	-0.400283	1.10537	-0.596105	0.76661	0.914116	0.60923	0.54372	0.437905	0.719942	0.110201	-0.202616	-0.435063	0.208123	-0.240512	-0.0162616	-0.120982	-1.24624	3.18919	-0.805655	-1.11364	0.581006	0.936989	-1.36687	-1.32471	0.298082	-1.07683	-0.21711	0.142476	-0.0553147	2.32734	2.0652	-0.860717	-0.810959	-0.17663	-0.23104	-1.06105	-1.01929	-1.10304	-1.11892
Vax2	-1.01439	-0.985039	-0.972241	-0.843965	-0.909182	-0.806277	-0.474712	-0.288534	-0.379609	-0.222321	0.176031	0.286792	-0.34378	-0.229268	-0.269412	-0.777967	-0.780864	-0.720731	-0.64172	-0.823854	-0.819673	-0.467314	-0.747178	-0.709883	-0.849429	-0.659097	-0.869294	-0.582502	-0.600673	0.752744	1.01087	1.00631	2.62991	2.30405	1.03929	1.35492	1.92864	1.60539	1.22342	0.939581	0.883931	0.647039
Creb3l1	-1.48119	-1.47631	-1.09904	-0.323376	-1.0943	1.01819	-0.541925	-0.334398	-0.150731	0.256442	1.08771	0.578091	-0.0840259	0.393674	0.597672	1.60547	3.14616	2.20367	-0.535047	-0.390904	-0.907354	-0.637188	0.264954	-0.977723	-0.260743	-1.37258	-1.08648	-0.820825	-0.515358	-0.699386	-0.408114	-0.284992	0.178048	0.0968319	1.11685	1.01298	1.24313	1.12626	-0.206824	-0.5891	-0.0830085	0.43477
Pbx3	0.422951	0.423819	-0.631333	-1.0336	-0.942783	-0.974262	-0.476016	-0.571449	-0.615564	-0.514662	-0.631523	-0.588077	-0.422036	-0.418097	-0.41883	-0.714527	-0.717891	-0.73256	-0.325514	-0.974368	4.75987	0.222202	-0.349296	-0.927543	-0.715463	0.00643074	-0.297085	-0.550517	0.432846	0.13506	0.43529	0.0441269	0.183383	0.210532	0.855667	0.670247	0.604225	0.774896	0.821523	0.830381	1.34587	1.36368
Lin54	0.130492	0.190795	-0.414218	-0.724275	-2.20167	-0.657378	0.95147	1.74869	-0.328482	0.929996	-0.600894	1.5359	-0.391152	0.545949	-0.352843	-0.626535	-0.774594	-0.348316	0.114327	0.488302	-2.08192	-0.797577	-0.910024	-0.907635	-1.07871	-1.70466	-1.43711	-0.914434	0.549943	1.01242	1.47995	0.970386	0.720887	0.181207	1.30956	0.844734	1.07988	1.13821	0.721371	-0.198981	-0.301129	1.10806
Zbtb22	-0.997872	0.38153	1.18094	-0.621599	-0.0146022	-0.731926	0.837117	1.01194	0.865931	-0.00692737	-0.0563956	0.0693082	0.375081	0.98205	0.198601	-0.453865	-0.789307	-0.306046	3.05436	-0.6363	-1.86334	0.0439552	-0.731412	-1.78859	-1.03827	-1.08832	-1.09541	-1.06828	0.642783	-1.40176	-0.864835	-0.30286	0.728155	0.203834	0.801109	1.43468	1.18931	0.997066	0.0534459	-0.755187	0.166456	1.39545
Zfp41	-1.13541	-1.337	-1.07435	-1.24624	-1.88643	-0.391467	-0.900831	-0.687177	-0.626385	-0.752129	-0.41104	-0.482482	-1.11119	-0.598123	-0.77656	-0.0748756	0.532695	1.12327	-0.0962168	0.242754	-1.52145	1.09122	-0.96796	0.89888	-0.604798	-0.104981	-0.836719	0.493404	0.576003	0.198605	0.92161	0.599808	1.39851	1.35283	0.985404	0.631585	1.10154	1.34048	-0.292106	1.57552	2.44922	0.402601
Msc	-0.769528	-0.768814	-0.773207	-0.477863	-0.604273	-0.65842	-0.687311	-0.402851	-0.5379	-0.629194	-0.535319	-0.436794	-0.22782	-0.240823	-0.0926332	0.160275	0.226723	0.0819591	0.819181	-0.206501	-0.440469	1.29596	-0.586786	0.0355962	-0.706966	-0.641048	-0.688716	-0.664984	-0.167392	0.0606413	2.73486	0.273593	-0.672073	-0.634091	1.86118	1.24887	2.44164	3.38321	-0.133136	-0.46173	-0.507425	-0.269627
Spic	-0.998886	-1.01993	-0.615196	-0.77488	-0.590861	-0.3591	0.0575584	0.110322	-0.0319468	-0.738394	-0.784748	-0.703303	-0.506382	-0.601432	-0.578328	-0.713887	-0.747062	-0.773277	2.60144	-0.488354	-0.462076	2.02459	-0.406475	-0.216221	-0.912221	-0.891044	-0.853176	-0.922054	-0.701019	1.93452	1.03919	1.47358	0.193845	0.498185	1.41478	0.853126	0.488345	0.951678	0.0427079	-0.549087	0.84257	2.4129
Hsf4	-1.57093	-1.55906	-1.2232	-1.47357	-0.89974	-1.55084	0.255185	0.496155	0.548616	-0.312831	0.0689205	0.0934852	-0.250322	1.1866	1.21982	-1.20465	-0.531349	-0.65569	0.68406	-1.36677	-1.11138	1.49508	-0.392631	-0.953955	-0.475483	-0.142648	0.324014	-0.908551	2.71944	1.37108	0.0956676	0.430486	0.32766	0.663938	0.500011	0.940119	1.41397	1.14016	-0.512188	0.116031	0.719349	0.285954
Tfeb	0.165793	0.340173	-0.547542	-0.809522	-1.9769	-1.25997	0.559146	0.0126948	0.249098	-0.549772	-0.658163	-0.842841	0.053022	0.153654	0.188293	-0.794722	-0.722128	-0.808271	-0.632317	-1.20862	3.06408	0.0625499	-0.386169	-1.89496	-1.11056	-0.58038	-0.52207	-1.11411	0.251685	0.243356	0.443657	0.190363	0.684799	1.00481	1.03602	0.692392	1.37143	1.88798	0.744258	1.10023	1.2768	0.642719
Batf	-1.43323	-1.44115	-1.39551	-1.05563	-1.83764	-1.16477	-0.690501	-0.300704	-0.444922	0.710222	1.12664	1.47099	-0.649568	-0.309021	-0.463631	0.333452	0.583308	0.79524	-0.828739	0.375733	-1.80869	-0.579742	0.650863	-1.7896	0.0947034	-0.705864	0.0238372	-0.711084	-0.69348	0.952589	0.906629	1.24708	1.82666	1.32484	0.656907	0.591055	0.869236	0.857639	0.888125	0.559687	0.424774	1.03324
Gfi1	-1.17674	-1.20681	2.02124	-1.33575	-2.05507	-1.18969	0.399694	0.45016	-0.0227847	-0.624952	-1.07323	-0.680598	0.206113	0.266897	-0.121865	-0.341252	-0.639165	-0.229772	0.874139	-0.846085	-2.01982	-0.118579	-0.757	-2.10852	-0.312817	0.19183	-0.0707767	0.093482	1.36148	1.07059	1.01355	1.35391	0.801316	0.823761	0.474604	0.559767	0.784604	0.915065	1.50889	0.839915	0.101914	0.818365
Mef2c	-0.114096	-0.0127893	-0.568999	-0.287276	-0.437963	-0.492575	-0.198397	0.030796	-0.0887935	-0.604867	-0.566444	-0.519755	-0.365056	-0.0111811	-0.0961079	-0.625152	-0.549262	-0.519862	-0.299711	-0.469472	4.89059	-0.528692	-0.497541	-0.386474	-0.366277	-0.658542	-0.634024	-0.499909	0.00783046	1.63005	-0.122681	2.82397	0.654733	0.504207	0.377588	0.352276	0.0397695	0.0868536	0.0462216	-0.239349	-0.421156	-0.262483
Zbtb32	-1.0806	-1.00259	-1.11357	-1.14053	0.0148347	-0.943378	-0.684885	-0.146393	-0.40476	1.88299	2.13554	2.00643	-0.844162	-0.29785	-0.420329	-0.300585	1.2316	1.27942	-0.785709	-0.979212	-0.649502	-0.406016	-0.977557	0.997749	-0.420425	-1.09787	-1.05502	-0.899137	-0.718992	1.15122	2.05115	1.28882	0.0951712	-0.0796201	0.836277	0.13734	0.49956	1.42384	-0.169576	0.077546	-0.029161	-0.462045
Irf9	-0.204284	-0.556911	-0.150709	-0.0352975	-1.33238	0.0933244	-0.306285	-0.196037	-0.42582	-0.00668932	-0.0241175	0.45245	-0.336698	-0.372172	-0.254087	-0.0445123	0.252034	0.167697	-1.17019	-0.502904	-1.66494	-1.07769	-0.641756	-1.47003	-0.824789	-1.46939	-1.27507	-1.04253	-0.63045	1.29637	1.09689	1.54034	1.14868	1.68436	0.914938	1.36251	0.727736	0.382842	2.92597	0.328099	0.101592	1.53991
Jdp2	-0.709153	-0.725729	-1.03243	-1.09031	-1.04274	-1.11495	-0.0850829	-0.0197786	0.0624958	-0.755722	-0.72709	-0.771324	-0.288081	-0.159654	-0.139557	-0.630264	-0.567704	-0.562949	0.0993203	-0.983115	-0.936696	-0.147511	-0.98897	-0.938779	-0.216952	-1.06622	-1.03759	-0.37025	0.485276	0.777699	0.977918	0.483963	1.63619	1.72794	0.452224	0.170331	1.14568	1.63097	1.76105	1.34486	1.9535	2.3992
Nfil3	-0.686994	-0.975377	-1.46388	-1.17148	-1.70903	-0.900956	-0.788658	-0.0469662	-0.49447	-0.727055	-0.431634	-0.131769	-0.400213	-0.307409	-0.587471	-0.582648	-0.603576	-0.398028	-0.468783	-0.377197	-1.66472	1.05958	1.30773	-1.62081	1.16773	1.41124	2.1338	0.643549	-0.640017	-0.344547	1.46687	-0.118928	0.292158	1.1417	1.31815	0.384056	0.357212	1.13239	0.656402	0.318215	0.993669	1.85817
E2f6	0.354251	0.216186	1.40372	0.297142	-1.91283	-0.145031	-0.262927	-0.490017	-0.227985	-0.585752	-0.570965	-0.755356	-0.598761	-0.715422	-0.60893	-0.427138	-0.505493	-0.555364	0.592813	-0.568033	-1.87838	-0.169423	-0.583434	-1.85299	-0.417485	-1.45942	-1.38654	-0.691918	0.600883	1.43927	1.41024	1.88329	1.33314	1.05281	0.195932	0.745861	1.32794	0.794163	0.390456	1.53264	1.54291	0.255943
Klf2	0.670612	0.69438	0.416497	-0.260575	-0.745314	0.480248	0.885575	0.544961	0.714833	-0.681594	-0.752418	-0.860409	1.71198	1.19286	1.32341	-0.354941	-0.504921	-0.561364	0.34471	-0.645732	-0.996217	0.558036	-0.295073	-1.2778	-1.39517	-1.28009	-1.27313	-1.40479	-1.01894	0.765269	1.03428	0.609175	-0.00760302	0.0355507	2.11656	2.43494	0.737442	0.571077	-0.640601	-0.329194	-1.22406	-1.33245
Etv5	2.82888	2.25348	-0.71223	-0.29096	-1.04026	-0.022426	-0.616816	-0.732571	-0.722171	-1.03449	-1.08273	-1.08387	-0.548328	-0.661546	-0.601929	-0.328002	-0.366733	-0.468561	-0.687843	-0.577588	-0.974873	-0.265735	-0.563331	-0.856987	0.110895	-1.0835	-1.02595	0.133086	-0.163773	1.4952	-0.192613	0.858663	0.353119	0.777773	0.395431	0.150879	0.661455	1.15249	0.884253	0.74561	1.85646	2.04814
Jund	0.391348	0.333346	-0.248287	-1.45391	0.710223	-1.23479	1.0491	1.68167	1.65	-1.28587	-1.18097	-1.17802	0.665748	1.59414	1.28067	-1.38356	-1.2959	-1.2338	0.0296933	-1.36354	0.33204	0.460095	-0.835904	0.762546	-1.41558	-1.25992	-0.949499	-1.56867	-0.234666	0.220747	0.166972	0.377657	0.676023	0.28528	0.210236	0.237875	1.00992	0.783821	1.13595	0.751393	0.611139	0.715246
Nfatc1	-1.13106	-1.14622	-1.10745	-0.881335	-0.844544	-0.445418	-0.269083	0.233206	-0.444942	-0.0124188	-0.36854	0.369207	-0.81652	-0.521835	-0.423506	-0.472047	-0.135059	-0.274746	-0.901012	-0.815616	-1.25324	-0.656429	-0.483371	-0.459758	0.167202	-1.01632	-0.630045	-0.692567	-0.147487	0.345931	0.0834247	0.198389	1.45879	1.67426	0.322966	0.656861	1.41466	1.28122	1.30363	1.4689	2.7746	2.59731
Zfp128	0.248018	-0.120885	-1.03905	-0.828556	-1.2352	0.0279595	0.0293303	-0.671123	-0.305843	-0.339063	-0.71323	-0.965344	0.512994	-0.541185	-0.250931	-0.421118	-0.95803	-1.14143	-0.564253	1.04249	-1.10645	-0.288697	-0.194887	-0.936477	-0.583295	0.121061	-0.139265	0.372664	-0.5481	0.399261	1.23694	-0.0198677	3.34767	3.41663	1.07689	0.230066	0.236042	1.10115	-0.471064	0.2943	0.832353	-0.142479
Hmg20a	-1.49089	-1.53055	-1.12313	-1.38876	-1.29552	0.695569	-1.07463	-0.0322659	0.168736	-1.42318	0.176411	-0.132961	-0.908866	-0.743816	0.542517	-0.770699	1.07528	-0.585506	-0.451583	0.252526	-0.804412	0.535182	0.272618	-0.044144	-0.384511	-0.40036	-0.79354	-0.481301	1.19123	0.744319	0.502564	1.09198	1.09398	1.1472	0.58259	1.37626	0.861772	0.092499	1.76779	-0.506005	-0.760051	2.95564
Irf8	-0.750481	-0.78065	-1.06512	-1.33058	-0.417857	-1.01194	-0.531248	-0.543674	-0.638186	-0.369426	-0.514166	-0.390426	-0.788484	-0.846297	-0.742418	-0.128053	-0.03705	-0.20267	-0.689353	-0.554579	-0.373767	-0.994069	-0.32975	-0.879962	-0.0946961	-0.0564534	-0.269735	-0.0350827	-0.348603	1.89822	1.10097	1.35194	-0.0668522	0.102857	0.317827	0.269882	1.58023	1.63804	1.56759	0.7636	1.99824	3.19225
Foxm1	-0.745609	-0.496671	-0.601916	-0.599422	-1.1109	-0.892891	0.0831669	0.199558	-0.0910783	0.210271	0.0643046	0.552471	0.377309	0.50488	0.505841	0.277693	0.454724	0.548142	-0.546945	-0.857922	-1.15107	-0.0801233	-0.950923	-1.19497	-0.628436	-0.397623	-0.430116	-0.707502	0.180454	0.33733	0.716272	0.173459	-0.780103	-0.86616	0.980255	0.43178	3.2549	3.93566	-0.514387	-0.493638	0.0974699	0.252462
E2f7	-1.19722	-1.19787	-1.06718	-1.04018	-0.821286	-0.956646	-0.409902	-0.615527	-0.467699	1.35245	1.18377	0.783825	0.0737298	-0.16356	-0.0964412	1.80789	1.36795	1.27049	-0.635437	-0.574422	-0.779339	-0.587341	-0.886501	-0.817783	0.905592	-0.548718	-0.493178	0.687539	-0.533659	-0.541744	1.49249	-0.533488	-0.896633	-0.923525	0.087025	0.754612	2.9689	1.88777	-0.17644	0.294679	0.262689	-0.219676
E2f1	-0.719451	-0.761561	-0.489325	-1.24705	-1.12567	-0.639066	-0.374544	-0.585959	-0.442706	-0.279579	-0.374268	-0.543075	-0.258742	-0.467952	-0.415636	0.350108	0.0459425	-0.0180927	-0.66409	-0.358921	2.97096	-0.749438	-1.17406	-1.08435	0.611702	0.226308	0.197357	0.61375	-0.0426244	0.0242544	1.5259	-0.144606	-0.590087	-0.537055	0.196884	0.551402	3.22058	2.60572	-0.232441	0.0571739	0.808456	0.313829
Osr2	-0.532645	-0.553193	-0.524811	-0.541666	-0.410269	-0.513327	-0.501568	-0.533273	-0.52586	-0.357464	-0.386651	-0.399239	-0.341527	-0.40177	-0.423048	-0.323771	-0.404549	-0.387316	-0.171766	-0.371015	-0.336567	0.110261	-0.440537	-0.257471	-0.325209	-0.477934	-0.532146	-0.237732	-0.184736	-0.00292787	1.53777	-0.196624	0.0714954	0.130144	0.413176	0.0938996	3.33019	4.50646	0.0278341	-0.315104	0.349421	1.34106
Zfp300	-1.41377	-1.29664	-0.588063	-0.48175	-0.841701	0.030659	-0.736742	0.781002	-0.0119181	1.07832	1.50501	3.13769	-1.0859	0.393202	0.535148	-0.602796	1.59068	1.15753	-0.0146779	-0.296537	-0.68563	-0.304568	-0.224604	-0.873358	-1.33045	-1.0974	-1.03634	-1.29777	-0.530533	0.00813832	-0.485601	0.742712	1.56286	-0.326418	0.080701	-0.173609	0.318872	0.686022	0.899855	-0.566143	0.00590805	1.7886
Nfe2	0.999945	1.53144	-0.937352	-1.14376	-1.01787	-0.779646	-0.630216	-0.0430227	-0.273122	-0.655646	-0.289194	-0.0320455	-0.114432	0.796047	0.485782	0.859315	1.73959	2.12832	-0.434802	-0.628158	1.8117	0.193898	-0.492523	-0.87601	-0.932664	-1.17928	-1.15244	-0.95613	-0.931083	1.14428	0.223305	2.25678	-0.264329	-0.562068	1.37637	1.60925	0.069286	-0.095455	-0.543491	-0.589609	-0.851156	-0.819799
Klf11	0.169767	0.0712691	2.19312	-0.00488468	-1.77711	1.10664	-0.0506747	-0.447345	-0.209635	0.604923	0.306356	-0.00822354	0.510491	0.335465	0.540717	1.62881	1.44264	1.07657	1.69745	-0.544489	-1.76639	1.31522	0.697011	-1.77894	-0.247274	-1.13461	-1.10165	-0.382314	-0.569713	-0.632409	0.208643	-0.525772	-1.01187	-1.06877	0.888214	1.52677	0.354257	-0.100681	-0.8396	-0.0919269	-0.955658	-1.42441
Cebpb	0.950798	1.18397	-0.444583	-0.827004	-0.790956	-1.04722	0.0277428	0.661349	0.285265	-1.06287	-1.02332	-0.989729	-0.118557	0.0855495	-0.236109	-1.05951	-1.07782	-1.03217	-0.669774	-1.06234	0.54423	-0.524089	-0.830482	2.08365	-1.07581	-0.901941	-0.983821	-1.01651	-0.666859	1.0316	1.67809	1.00845	0.0392403	0.174605	0.468496	-0.343607	0.307253	1.88084	2.21904	1.06382	0.691527	1.39957
Pbx4	1.02125	1.09313	-1.31053	-1.03327	-1.64824	-0.925088	-0.79037	-0.541225	-0.613386	-0.202838	0.0769445	0.0679346	-0.78183	-0.781543	-0.883303	0.74637	0.515575	0.724946	-0.634584	0.459757	-1.59256	-0.353226	-0.339298	-1.55187	1.92321	1.20187	0.566464	2.51347	0.488823	-0.574367	-0.322192	-0.765219	0.953979	1.18885	1.19106	1.89772	0.0350535	0.0921808	-0.766075	-0.875527	0.15449	0.373461
Tfdp1	-0.549242	-0.595877	0.643747	-0.916708	-2.20663	-0.323113	-0.26458	-0.43494	-0.18345	-0.141529	-0.0378089	-0.294683	-0.626996	-0.464584	-0.480501	0.0779363	0.285937	0.425455	0.0282941	0.376674	-2.15495	-0.534587	-1.00782	-2.1055	-0.289681	-0.740278	-0.396136	-0.569833	0.0598341	1.85017	1.47656	2.49255	0.891366	0.592208	-0.084875	0.104857	1.74927	1.6365	0.625009	1.02895	0.875219	0.183775
Zfp324	0.115956	-0.470226	-1.00612	-0.712458	-1.70029	0.244767	-0.487802	-0.145881	-0.609662	-0.17037	-0.301196	0.434771	-0.416667	-0.213143	-0.159006	-0.394558	0.00243688	0.00780234	-0.830524	-0.192386	1.29189	-0.446727	-0.434656	-1.52231	-1.7063	-1.15105	-1.38771	-1.51846	-0.010785	0.822687	0.202278	1.06898	2.275	1.26956	-0.0905004	0.601796	0.890674	0.125932	1.5421	2.02451	1.79775	1.35989
Foxd2	-1.39237	-1.42733	-0.12462	0.505714	-0.832047	-1.24772	0.466793	1.27856	0.28237	-1.12465	-1.21457	-0.913655	1.66549	1.55193	1.42904	-0.153785	-0.46821	-0.32685	0.353968	-0.649832	-0.897342	2.28169	0.887041	-0.657682	-0.808412	-0.897172	-0.849112	-0.921891	-0.0330728	-1.0746	0.0677361	-0.836239	-0.457067	-0.64928	0.9164	0.171113	0.215334	0.881137	1.2081	1.30043	0.955499	1.53917
Prdm4	-0.363358	-0.132404	0.0831253	2.2176	-0.516242	-0.70667	-0.623155	0.155531	-0.212183	-0.491812	-0.43807	-0.34604	-0.955097	-0.248072	-0.618696	-1.06928	-0.897389	-0.563257	0.158258	-0.326856	-0.366123	0.949468	-0.300235	3.41876	-1.11105	-1.49526	-1.47576	-1.23758	-0.137814	0.364078	0.865399	1.05055	0.974015	0.818766	-0.829718	0.135726	0.251999	-0.543548	0.769969	0.83095	1.33296	1.62853
Zfp523	0.329453	0.932054	-0.885154	-0.458506	-2.1244	-1.00902	-0.962676	-0.925413	-0.858982	0.0691365	0.0314224	-0.0925955	-1.0115	-1.19529	-1.20103	-0.561767	-0.784217	-0.818701	0.111723	0.897205	-2.00727	0.0876704	-0.197166	1.19723	-0.688859	0.127185	-0.32634	-0.340393	0.267157	0.514129	0.741413	0.647381	1.72725	2.60355	0.557836	0.0184661	0.0720983	0.654418	0.624321	1.28318	1.80468	1.15032
Prdm16	-1.19952	-1.19165	-0.202443	0.699053	-0.731279	1.03609	-0.979124	-0.818731	-0.802551	0.229386	0.500534	0.442074	-1.18855	-1.05023	-1.182	-0.526546	-0.544235	-0.261396	0.142553	-0.647898	-0.678879	-0.0797391	-0.572305	-0.614746	-0.978396	-1.02465	-1.07868	-0.82822	-0.00125811	0.91807	1.49365	1.4768	1.61529	1.16774	-0.313908	-0.306543	2.20582	2.17757	0.95259	1.57267	0.822032	0.351563
Foxj2	0.833124	0.914875	0.232088	-0.738598	2.26415	-1.30738	0.429516	0.915938	0.483947	-1.02989	-0.978482	-0.734111	0.227224	0.266594	0.630379	-1.30936	-1.17709	-1.31177	-0.117637	-0.468097	-2.0548	1.10157	0.370284	-2.03732	-0.83517	-1.12999	-0.88683	-0.961642	-0.137144	-0.0167986	-0.339172	0.169485	1.44265	1.402	1.27179	0.540239	0.511004	0.911827	0.655511	0.425778	0.486137	1.08517
Hic1	-0.658555	-0.66858	-0.88401	-0.208671	0.28642	-1.05434	-0.299078	-0.193167	-0.252331	-0.890648	-0.879846	-0.848933	-0.611334	-0.624764	-0.552645	-0.633444	-0.602508	-0.644149	-0.742975	-0.786695	-0.954053	-0.779652	-0.572704	2.21655	0.534577	0.737984	1.4414	0.0664498	0.403252	-0.218813	-0.507894	-0.158081	0.417842	0.0790791	-0.574322	-0.468946	1.35398	0.854042	0.812018	1.67437	3.30413	2.08904
Xbp1	-1.04788	-0.994723	-1.55477	-1.38391	-2.85643	-0.225597	-0.780458	-0.847186	-0.889285	-0.00921676	0.0827762	0.0118911	-1.0246	-0.709116	-0.995583	0.820955	1.05559	1.40825	-1.14483	1.32747	-1.08999	-0.531037	-0.156511	0.63953	0.265389	2.17371	0.970564	1.14722	-0.25283	0.51344	0.928528	0.344964	-0.30058	0.399655	0.485776	0.251672	0.0466008	0.258765	1.1076	1.4004	0.332774	0.821022
Zbtb20	-0.415206	-0.652019	-1.0636	2.32696	0.705248	0.568238	-0.899847	-0.539354	-0.450726	-0.00728552	0.814572	0.598871	-1.18241	-1.01475	-0.591856	-0.869662	0.472858	-0.446749	-1.18953	-0.418815	-0.635112	-1.02183	-0.704801	-0.753989	-1.13458	0.35424	-0.474764	-0.526101	-1.0844	0.639909	0.381426	0.430076	1.74961	2.83317	-0.180377	-0.272367	-0.0354325	0.0156922	0.349916	0.590826	2.16676	1.56718
Zfp410	-0.751028	-0.901199	-0.696919	-0.0976823	-2.15825	1.84998	-0.571711	-0.659286	-0.371533	0.580606	0.945794	0.375519	-1.21386	-0.832536	-0.472005	-0.299777	0.56936	-0.0126965	-0.13394	1.0364	-2.08051	-0.711643	-0.616666	-2.24157	0.109044	-0.456803	-0.178522	-0.0356216	0.0897478	1.12388	0.753258	0.228858	0.112821	0.682835	0.449878	-0.0365887	0.130482	0.60842	0.793228	2.56068	1.98597	0.543576
Klf9	-0.422545	-0.74802	-0.846872	-0.977371	-1.0261	-0.375856	-0.502728	-0.452608	-0.207751	-0.486175	-0.245156	-0.562913	0.239616	-0.781201	-0.624102	0.0221885	-0.456011	-0.638448	0.489963	-0.0033036	-0.204311	-0.939617	-1.08861	-1.08768	-0.815809	-0.12937	-0.427518	-0.392185	-0.398705	0.617575	0.161796	0.445298	0.32273	0.930998	2.1875	0.26597	-0.234887	1.84184	0.554192	1.65138	3.83418	1.51063
Smad4	0.829978	1.27694	2.82858	-0.344897	-1.31486	-1.2042	-0.0913936	0.435168	-0.077776	-0.805783	-0.805072	-0.386804	0.483756	0.669198	0.410749	-0.932313	-0.840794	-0.681063	0.568665	0.152007	-2.2508	0.237395	-0.16084	-0.199242	-1.29059	-1.72491	-1.75513	-1.32022	-0.31168	0.756311	0.994833	0.847788	0.915149	0.246027	0.456118	0.145104	0.259566	0.695045	1.28284	1.39834	0.303107	0.305701
Zfp768	-1.17484	-1.05685	-0.043215	0.715756	0.549467	-0.056517	-0.827503	-0.890668	-0.780168	0.479143	0.309781	0.223719	-1.59457	-1.10044	-1.30136	-0.246666	0.13699	0.67732	0.830829	2.02071	2.22769	-0.088391	0.288909	1.5143	-0.60598	-0.557357	-0.258233	-1.0109	-0.422221	-1.12662	-0.842516	-0.680144	0.115049	-0.155258	-0.623068	-0.742247	-0.0683615	0.121844	0.704937	0.711979	2.1894	2.43626
Crem	-0.65619	-0.64769	-0.581092	-0.260611	-0.0990825	-0.481362	-0.507495	-0.572815	-0.536719	0.180914	0.046969	-0.0617039	-0.512308	-0.560196	-0.542195	-0.103608	-0.195409	-0.240621	-0.604004	-0.545582	-0.344995	-0.602608	-0.213894	-0.903356	4.14326	1.74691	2.33348	2.98334	-0.420427	-0.223538	0.177464	-0.419114	-0.495814	-0.325342	-0.00735209	-0.269048	-0.182371	0.153377	-0.0648936	-0.0562769	0.304935	0.167061
Dmrt2	-0.975674	-0.985313	-0.937134	-0.542403	-0.708324	-0.761179	-0.547794	-0.188528	-0.257443	-0.45043	-0.130952	-0.0389423	0.165591	-0.684451	-0.233249	-0.0513001	-0.114421	-0.655259	-0.799778	-0.523345	-0.372572	-0.260763	-0.341739	0.452178	-1.03593	-0.339519	-1.00035	-0.166724	-0.835321	3.25469	0.455124	1.89853	-0.381486	-0.382283	0.449451	-0.0428219	2.31168	2.5314	1.46008	0.183671	0.167792	1.41526
Max	1.49644	1.34233	0.865758	-0.111961	-2.26906	-1.85536	0.630846	1.11811	1.1609	-1.11678	-0.878485	-0.90345	0.341731	0.980763	1.31882	-0.853824	-0.510256	-0.597226	0.460743	0.387363	-2.24633	0.382134	-0.253566	-2.25321	-0.40833	-0.166761	0.403697	-0.876716	0.876722	-0.884804	-0.155128	-0.401065	0.322194	-0.13355	0.590007	0.686902	0.572333	0.470739	-0.059281	0.761552	1.34115	0.42391
Pax9	-0.845755	-0.78406	-0.772409	-0.556103	-0.621284	-0.733481	-0.662061	-0.653629	-0.592507	-0.0578704	0.081679	-0.0160358	-0.605556	-0.620422	-0.719581	-0.373681	-0.512336	-0.308889	-0.319308	-0.0776959	-0.136697	-0.0183994	-0.264595	-0.112036	0.0270865	-0.407167	-0.729445	0.517162	-0.346365	-0.475262	-0.738762	-0.629964	-0.172161	-0.31626	1.15812	1.19333	2.5466	2.67306	0.161224	0.202303	2.84191	2.7773
Homez	-1.14481	-0.998469	0.0851575	-0.409911	-0.969148	0.519256	-1.08114	-0.787489	-0.16633	-1.11958	0.174735	-0.765523	-0.0901769	-0.968988	-0.858607	0.807611	-0.647128	-0.94168	-0.435122	0.690261	-1.09234	-0.497122	-0.519804	-0.00634412	-0.862379	2.08409	0.575548	-0.46449	-0.892497	2.12893	1.18648	-0.887848	0.665819	2.52169	1.6107	0.087385	-0.118258	1.19307	1.27297	-0.184986	-0.0865288	1.39299
Elf1	1.00394	0.375613	0.370875	0.425372	-2	2	1.0884	0.197425	0.125539	1.5538	0.711396	0.809042	0.18926	-0.430122	-0.254961	0.219594	-0.0856569	-0.252648	-0.179638	-1.04901	-0.658715	0.12042	-1.15058	-1.6744	1.44608	-1.13843	-0.660528	1.61134	0.174169	-0.558118	-0.151746	-1.04929	-0.716221	-0.443173	0.280341	-1.07129	-1.12814	0.269394	0.911779	0.16118	0.17505	1.12467
Sp110	-0.955916	-1.03667	-0.935746	0.185223	0.505739	0.438723	0.602763	1.12138	0.882979	0.271703	0.889688	1.49278	0.152689	1.2706	0.199243	0.168896	0.235168	1.45543	-0.00466939	1.06775	-1.5567	-0.324832	0.306701	-2	-0.450024	0.20177	0.515012	-1.0592	-0.0434708	0.514678	-1.48418	1.2151	1.0098	0.0336413	-1.02065	-0.0629734	-0.0779577	-0.650477	-1.2771	0.640033	0.418014	-1.32208
Elf2	1.41134	0.718787	-0.0684579	-0.084835	-0.555813	-0.297329	0.0886431	-0.0581771	-0.178746	-0.572552	-0.969596	-0.781192	0.18626	-0.48324	-0.168881	-0.873376	-1.15798	-1.46529	0.269779	1.34005	-2	0.606037	1.57937	1.72612	-0.620131	-0.0848407	-0.289641	-0.404131	-0.213003	-0.714978	0.378083	-0.823824	0.108139	-0.191182	1.55784	0.513638	-0.511627	0.415497	1.83754	1.28741	0.116958	0.989194
Creb1	0.36126	0.291293	-1.32118	-1.01653	-0.642046	-1.5685	0.261751	-0.662151	0.0879146	1.00848	0.626404	-0.229616	0.111571	-1.1173	-0.327091	0.73409	-0.0291359	-0.475103	-0.396558	-0.561253	2	0.520618	-0.836205	0.554858	1.2701	0.50062	0.958082	-0.00496329	0.291296	-0.541721	0.169153	-1.53607	-0.783654	0.00197027	-0.327006	-1.40784	-1.11724	0.118018	1.04103	0.534912	0.633363	0.630198
Stat6	-0.883624	-0.789793	-1.31845	-0.619055	1.12359	2	-0.961861	0.502496	0.0332045	-0.810355	0.200719	0.953569	-1.2391	-1.02426	-0.106419	-1.1093	0.152425	-0.779383	0.0278204	-0.803756	-0.260396	0.256145	0.307006	-1.14506	-1.24556	-0.877305	-0.770536	-1.35559	-0.287893	-0.200656	-0.179751	1.77044	1.78941	1.11705	0.932675	0.766813	0.0178971	0.391288	1.51018	0.535683	0.280029	1.14686
Etv6	1.06341	0.549765	-1.22376	-1.27865	-1.01381	-2	0.927871	0.828017	0.678351	0.0800725	-0.156891	0.0018479	0.839192	0.239212	0.33628	0.210052	-0.145954	-0.229137	0.356872	1.18988	-0.378001	0.891764	-0.861334	0.955498	-0.670705	-2	-2	-0.597208	-0.645535	2	0.200362	1.3114	1.22371	1.71456	-0.221909	-1.25496	-0.699249	0.498248	0.412891	-0.0700817	-0.907157	-0.203165
Rela	-0.200733	-0.0571207	-0.4705	0.737189	-2	2	-0.450865	-0.446415	0.127849	0.638059	1.44087	0.655713	-0.618904	-0.707115	-0.028044	0.380992	1.26213	0.417926	-0.624441	1.23054	-2	-0.894641	0.959348	-2	-0.56755	-0.130656	0.507675	-1.31905	-0.7022	-0.227251	-0.361179	0.546115	1.65406	0.508689	-0.627754	0.240971	0.763062	-0.227001	-0.184761	0.275292	0.994182	0.58374
Patz1	0.926764	0.768557	0.247267	0.752389	2	1.43543	-0.0931335	-0.874509	-0.484913	0.141435	-0.420961	-0.879762	-0.303033	-0.963898	-0.745893	0.651719	0.0815226	-0.209352	-0.491362	1.23862	1.89314	-1.24381	-0.510979	0.388271	-0.738068	-0.13969	0.171129	-1.10017	-0.295612	0.121709	-0.778536	0.256172	0.207541	0.0416363	-1.65709	-1.01605	-0.200643	-0.968219	-0.468245	0.567984	0.790804	-0.211701
Zfx	0.388172	0.37532	-0.969637	-0.128723	-2	1.26324	-0.586858	-0.846162	-0.733875	1.20158	1.20488	1.10395	-0.753216	-0.61841	-1.08678	1.05088	0.709718	1.4442	0.0295824	1.66806	-2	-0.249515	-1.0916	-1.67704	0.827674	0.603339	0.489159	1.02678	-0.535484	-1.29237	-0.215455	-0.51836	0.14898	-0.380594	-0.591729	-0.114421	0.456202	-0.236884	0.286761	1.07491	1.4868	0.40758
Ets1	-0.484613	-0.877843	-0.531377	0.292628	-1.05518	1.95411	0.422886	0.0471238	-0.0771775	1.35734	0.722916	1.01679	0.902666	0.232522	0.396149	1.47592	1.09868	0.921521	-0.0697782	-1.89641	-1.75718	0.156913	-1.83028	0.486404	0.277987	-2	-2	0.611913	-0.367678	-0.597539	-0.400665	-0.988319	-0.467338	-0.0840702	1.37602	0.139129	-0.720117	0.331067	0.817626	0.132208	0.139793	1.09127
Pknox1	1.39859	1.1649	1.74844	1.20334	-1.77598	2	-0.883446	-0.697738	-0.890137	0.394233	0.209207	0.616827	-1.09291	-0.620377	-0.842606	0.675954	0.702844	1.32835	-0.686798	-0.399398	-1.15544	-0.965913	-0.326252	1.48159	0.0500212	-1.45718	-1.8099	1.11547	-1.12132	-0.786994	0.876092	-0.882768	-0.119147	-0.123704	0.301725	0.351351	-0.336702	-0.126302	0.56477	0.941122	-0.227364	-0.134345
E2f4	0.334519	0.118979	0.975172	-1.43935	-2	-1.49294	0.511145	-0.425029	0.19362	-0.731824	-1.0497	-1.57439	0.529106	-0.0814881	-0.0562039	-0.402847	-1.05305	-1.06202	0.153333	-0.455048	-0.829577	-0.350123	-0.724206	0.285554	-0.716687	-0.318726	-0.277034	-0.748574	0.637471	1.51316	0.811451	0.654472	0.757491	1.27073	-0.66951	-0.296419	1.6122	1.17676	0.798245	1.46804	2	1.28645
Tcf3	0.89579	0.669961	-0.470163	-0.183984	-2	-0.081648	0.742154	1.3451	0.911198	-0.0344914	-0.0376813	0.29758	0.213936	1.29421	0.621442	-0.288816	-0.121325	0.438946	1.38013	0.120314	-1.89587	0.125482	-1.32795	-0.266616	-1.1102	-1.99497	-1.72567	-1.31865	-0.0104468	0.934882	1.10056	0.913966	1.51449	1.58642	-0.49168	-0.138278	0.513278	0.211565	-0.990344	-0.302338	0.345767	-0.889812
Sp2	0.409933	0.0881836	1.01363	-2	2	-0.39277	1.12842	-0.025345	0.5625	-0.696674	-1.07774	-1.46173	1.43087	0.623495	0.613764	0.126355	-0.532887	-0.528551	-0.0340691	-1.00881	1.33897	-0.26818	-1.43852	2	-0.854715	-1.32734	-1.39209	-0.78869	-0.158873	-0.018566	-0.670828	0.107923	0.319468	0.215486	-0.209589	0.401795	0.867503	0.191434	-0.656228	0.307426	0.961959	-0.304187
Irf3	-1.5446	-1.39022	-1.20173	1.87624	-0.63444	-0.0715465	-0.457191	0.244787	0.241801	0.500111	1.32765	1.08957	-0.372671	0.135446	0.176495	0.81722	1.77631	1.72479	0.170799	2	-0.71246	0.185138	2	-0.130126	-0.607182	0.108472	0.0731809	-0.971093	0.265757	-0.4397	-0.378548	-0.360531	0.0104183	0.122291	-1.3284	-1.0582	-0.38621	-0.577344	-0.644982	-1.19519	-0.871199	-0.443887
Stat4	-1.45961	-1.45847	-1.72958	-0.718411	-0.437676	-0.0639574	-0.443023	-0.252109	-0.875099	1.37574	1.03295	1.89295	-0.479709	0.01636	-0.143625	0.850336	1.61275	1.81206	-0.45899	-0.677838	-1.91023	-0.556778	-0.0758817	-0.383573	-0.389087	-1.363	-1.3708	-0.778866	0.495568	0.96501	0.892823	0.684826	0.458897	1.16171	1.31361	0.491802	-0.297746	0.180539	0.555573	-0.798736	-0.175968	1.50526
Stat3	-1.09438	-1.03741	-1.37417	-0.552281	-2	0.751336	-0.399368	-0.53736	-1.07632	-0.129947	-0.658509	-0.139879	-0.776145	-0.72746	-0.571591	-0.325864	0.0152596	-0.258088	-1.09223	-0.984797	0.396752	-1.35	0.380453	-1.2855	-0.362717	-0.0377101	0.274039	-0.492003	-0.423282	0.868983	1.16247	0.743089	1.31835	1.92315	1.56266	0.964153	0.742539	0.994789	1.72522	1.13882	1.14066	1.66595
Klf3	0.375288	0.0921368	0.338707	-0.146447	2	0.103377	0.507579	-0.508924	-0.0921489	-0.0290814	-0.534233	-0.939443	1.44501	0.467639	0.491966	0.718273	-0.11233	-0.155458	-0.208941	-0.785135	-0.637013	0.220691	-0.474565	0.825536	-0.845703	-1.09323	-1.20465	-0.761995	-1.12508	0.313849	0.477764	0.168302	0.422908	0.445701	2	2	-0.486164	-0.740938	-0.970616	-0.228919	-1.33928	-1.87552
Sp3	0.966274	0.782506	1.51183	1.29499	-0.919744	2	0.662269	-0.362148	0.182021	1.02321	0.451813	-0.161249	1.2668	0.350973	0.415055	1.25692	0.389962	0.264887	0.317077	-0.881636	-2	0.14903	-0.739594	-1.48303	0.652348	-1.30486	-1.3198	0.597913	0.827509	-0.752781	-0.508189	-0.822967	-0.273933	-0.299217	-0.728325	-0.36419	0.238317	-0.176613	-0.942076	-0.178491	0.51019	-0.424951
Gabpa	0.245826	-0.211659	-0.641931	-0.0529406	-2	0.510371	0.771425	0.157909	0.127952	0.853069	0.255527	0.382509	0.764349	0.237362	0.25263	1.74352	1.3035	1.18152	0.791286	-1.86357	-1.99302	0.673892	-1.80952	-2	0.840116	-1.30807	-1.32675	1.22613	0.711235	-0.40824	0.662922	-0.859931	-0.754853	-0.40857	0.360282	-0.345477	-0.0174915	0.772141	0.449378	0.0838378	0.27803	0.818232
Fli1	-0.425514	-0.703819	-1.79	0.731323	-1.63428	1.34312	0.255354	-0.0805716	-0.171402	1.72087	1.16148	1.42038	0.300582	-0.114469	-0.0690178	1.64534	1.33065	1.2038	-0.660582	0.639445	-1.30663	-0.659614	0.791027	-2	1.17549	0.0665917	0.121106	1.51061	-0.73841	-1.25685	-1.02712	-1.4721	-0.93005	-0.731638	0.311742	-0.467678	-0.457885	0.323286	0.192151	-0.174431	0.125347	0.623698
Gata3	-1.65487	-0.986389	-0.479522	0.980359	-1.06575	1.33846	-0.242174	0.707022	0.165579	0.943686	1.65747	2	-0.863713	-0.262462	-0.368595	0.046986	0.864076	0.996564	-0.503009	2	-1.70579	-0.272606	1.47291	-1.69646	0.91561	0.410747	0.115133	1.15357	-1.15861	-0.932078	-0.674273	-1.00335	-0.512597	-0.685426	0.355148	-0.204577	-0.140799	0.357072	-0.429328	-1.08643	-0.287043	0.430802
Nfyb	-1.77276	-1.79609	-0.94049	0.176157	1.57134	-0.572689	-0.730349	-1.3754	-1.27627	1.00132	0.156604	0.0422841	-0.649952	-0.851421	-0.960232	1.81313	1.05837	1.31529	-1.07751	-0.408373	1.16816	-0.658159	-1.19121	1.86848	0.702171	0.0366668	-0.914958	2	0.634681	-0.0332579	0.557512	-0.658346	-0.891068	-0.339342	0.550339	-0.367279	-0.0318255	0.833936	0.596857	0.372771	0.453572	0.578918
Elf4	-0.010752	-0.557727	-0.552486	-1.08092	-1.27904	-0.873445	1.36864	0.690889	0.943357	-0.323966	-0.613253	-0.801992	1.9646	1.10858	1.52143	0.324552	0.000740303	-0.311488	0.601083	0.121197	1.93219	2	-0.00528084	-0.626258	-0.888416	-1.16491	-1.4875	-0.566466	0.317258	-1.62658	-1.00061	-1.82557	-0.538942	-0.0662466	1.0248	0.00815518	0.179126	1.39584	0.0568921	-0.424667	0.0968147	0.913324
Trp53	0.64396	1.22898	-0.213688	2	-0.471715	2	-0.662732	-0.124527	-0.255556	0.182019	0.893781	1.37251	-1.17123	-0.715136	-0.787226	-0.226176	0.250122	0.345093	-1.15404	2	-0.8513	-1.30113	1.56943	0.14074	-0.0241841	-0.0876477	0.16079	0.449919	-1.07367	0.0638624	-0.715635	0.0761602	0.0239531	-0.107697	-0.757831	-0.873974	-0.548743	-0.258896	-0.902681	-0.714284	-0.482366	-0.650914
Klf13	0.177302	-0.153912	0.173752	1.94483	-1.68274	2	0.693621	0.0740117	-0.112966	1.34401	0.694617	0.75556	0.510046	-0.627814	-0.0981689	1.54943	0.758804	0.139191	-1.30173	-0.667148	-1.73431	-1.00457	0.0573371	-1.28886	-0.510051	-0.758642	-0.740879	-0.151117	-1.43114	-0.69688	0.202496	-0.860157	0.150124	0.183442	0.275119	0.45289	0.11865	-0.0764445	0.0199637	-0.30801	-0.137463	0.302735
Zbtb17	-0.4072	-0.449127	-0.637966	0.243587	-2	-0.415722	0.0585564	-0.700103	-0.266972	1.66123	1.13045	0.469263	-0.119478	-0.581862	-0.549189	0.908559	0.336268	0.233901	-0.180898	2	-1.09818	-0.50896	0.643523	-2	0.0842389	1.02717	1.18851	-0.107545	-0.2173	-0.0568296	0.129149	0.145556	0.329683	-0.042122	-1.07482	-0.513761	1.08397	0.287623	-0.113785	0.842411	0.757718	-0.208669
Ikzf3	-1.29475	-1.6023	0.166499	-2	-1.82169	-2	0.641686	0.164441	0.531767	-0.0616754	0.0687749	-0.191359	1.47567	1.68873	1.85531	0.13798	0.640099	0.665609	0.925781	-0.383237	-1.21795	0.608993	0.297987	-1.24456	-0.766853	0.210064	-0.02276	-1.11473	2	0.473757	0.591317	0.0121177	-0.14378	0.0839243	-0.324664	0.895304	0.280407	-0.637893	-0.0885288	0.951147	0.29717	-0.590196
Nfyc	-0.856778	-0.944246	-0.0464296	0.289438	2	-0.445272	-0.965583	-1.42689	-1.40954	1.03164	0.259845	0.268019	-1.14225	-1.17324	-1.35066	0.497715	-0.021592	0.289507	-1.29282	-0.0747836	0.572611	-1.17276	1.85773	0.797225	0.645767	2	0.72636	1.6549	-0.958678	0.251279	0.797003	-0.46242	-0.582815	-0.00854159	-0.244217	-0.831361	-0.249319	0.419727	0.0193098	-0.16863	0.106095	0.219899
Ikzf1	0.819061	1.42681	0.694643	0.926071	-1.15616	2	0.0463557	1.0704	0.547009	0.00762513	0.367243	1.08514	-0.063899	0.386421	0.44649	0.57151	1.04631	1.03221	0.0847244	-1.07733	-1.43077	0.303721	-0.811739	-0.890864	-0.846241	-1.74345	-1.88947	-0.86638	0.483544	-1.52209	-0.909047	-1.03457	0.0970388	-0.0276486	-0.253917	-0.64505	-0.459717	-0.0086304	0.172858	-0.221633	-0.0537388	0.983025
Tcf12	2	1.69665	0.757936	0.493401	2	0.0758488	0.754619	0.65228	0.738954	0.632451	0.672687	0.581018	-0.394646	0.316996	0.0547609	-1.20223	-0.830912	-0.699768	0.824433	-0.28566	0.905743	-0.180792	-0.945347	-1.11651	-0.10697	-1.2932	-0.943789	-0.405705	1.55392	-0.667832	-0.39166	-0.185356	0.822874	0.288313	-0.802604	-0.260081	-0.728674	-1.12573	-1.11884	-0.578586	-1.1303	-1.53591
Zfp281	1.23119	1.13136	1.5449	2	-2	1.8015	0.555412	-0.00149913	0.283346	0.427349	0.0982124	-0.233712	0.254196	-0.134418	-0.0616496	0.304501	0.00403297	-0.159468	-0.215397	-0.580724	0.934123	-0.351157	-1.09446	0.13192	0.580487	-1.50979	-1.36765	0.146367	0.34061	-0.0572043	-0.558592	0.214357	-0.196024	-0.520276	-0.853884	-0.304917	-0.35281	-0.875592	-0.92981	-0.0419732	0.27832	-0.673353
Irf1	-1.11075	-0.92439	-1.0345	0.00843155	0.648667	-0.105849	-0.781091	-0.655497	-0.831838	-0.090883	-0.172387	-0.0201718	-1.07228	-1.04336	-1.01802	-0.409082	-0.356106	-0.420894	-0.788032	0.187471	-0.343269	-1.17965	0.629415	0.887888	-0.656441	-0.193566	-0.719177	-0.351359	-0.674348	1.15188	0.690444	0.857741	-0.337358	-0.199635	0.573207	0.849751	0.555031	0.42794	2	1.3139	0.419392	2
Mbd2	-0.535241	-0.756839	1.86421	-1.86176	-1.0767	-1.79988	0.535564	0.582698	0.974339	-0.999031	-0.609623	-0.851866	0.960907	0.902005	1.0783	-1.01665	-0.844372	-0.939669	1.60396	-0.805809	0.365677	0.300034	-0.61612	-0.869469	0.223141	-0.100885	0.122852	-0.0288621	0.447931	-0.0965825	0.444243	1.10654	0.569858	0.304843	-1.73846	-0.977644	1.58117	0.142198	-0.342744	2	1.37248	-0.617822
Rfx1	0.501229	0.578698	-0.558824	-0.45464	2	-0.339399	1.39578	1.34958	1.74849	-0.125604	0.0450148	-0.172122	0.47698	1.16168	0.729646	-0.749461	-0.620357	-0.459787	0.997633	0.588012	1.98751	0.683611	-0.318361	1.25944	-1.35316	-1.3882	-1.39372	-1.35337	-0.0818702	-1.16463	-0.453866	-1.03788	0.0152686	-0.0416602	-0.874523	-0.869841	-0.0365133	-0.0660937	-0.887324	-0.412201	-0.407466	-0.839799
Zfp260	-0.289414	-0.726688	1.47246	1.45639	-1.63846	1.57311	-0.00752365	-0.191652	0.341224	1.61868	1.8857	1.28115	-0.0019849	0.104135	0.220383	1.05042	1.44824	1.17286	0.85517	-0.484639	-2	0.890177	0.392507	-0.236904	0.153109	-1.27447	-0.780382	-0.80658	0.565637	-0.730196	-0.76067	-0.334388	-0.0961005	-0.443722	-0.590805	-0.037944	-0.381814	-0.71143	-1.37648	-0.589899	-0.224794	-1.06776
Foxj3	0.652785	1.36162	0.627495	2	2	0.0119945	-0.722262	0.223806	-0.101315	-0.518186	0.113249	0.464384	-0.910649	-0.0487808	-0.195066	-0.793043	-0.151778	0.0234765	0.0491711	0.186322	-2	0.894162	0.746427	-0.745163	-0.074323	-0.114299	-0.304621	0.000388755	0.117791	-1.33454	-0.898303	-1.17614	0.289941	0.746404	-0.0977995	-0.265145	-0.183755	-0.0623409	-0.433148	-1.14467	-0.505689	0.470935
Elk4	1.12048	0.825991	-0.234758	0.705604	0.116935	-0.397135	1.73673	1.19768	1.14552	0.645143	0.201959	0.341069	1.46692	0.784036	0.893111	0.42461	0.11871	-0.0656175	0.419278	1.76036	-0.10064	0.908408	0.722533	0.347159	-0.134067	0.673364	0.551284	0.149165	0.478228	-1.36607	-1.4939	-1.53543	-0.995689	-0.755869	-1.3292	-1.54817	-1.27424	-0.970446	-1.42701	-1.5365	-1.36918	-1.20036
Ctcf	0.199169	0.553443	0.938535	-0.0441159	2	-0.943866	-0.0471608	0.446606	0.176157	-1.25243	-1.07423	-0.971534	-0.155319	-0.0231915	0.14103	-1.28102	-1.12611	-1.21791	0.422371	-0.431207	2	-0.168474	-1.18848	1.95533	-1.18123	-1.57718	-1.43089	-1.34662	0.4264	0.283721	0.594708	0.469292	0.418886	0.672654	0.28899	1.00688	0.753635	0.252408	-0.260273	0.24197	0.206427	0.0175089
Stat2	-0.396832	0.131886	0.374465	0.089855	-2	-0.223207	0.188751	0.467727	0.115825	-0.300348	-0.354414	-0.0582278	-0.322987	0.27994	-0.219761	-0.40489	-0.44745	0.0917588	-0.332599	-1.05598	-2	-0.221277	-0.688482	-1.4502	-0.564731	-0.998664	-1.24307	-0.540572	-0.263057	1.81246	1.39286	2	1.25146	1.30232	0.329379	0.674697	0.772061	0.556995	2	0.313676	-0.205334	1.07789
Zfp287	-1.533	-1.22374	-0.740874	1.03894	-2	0.141923	-0.383632	0.528096	0.366139	-0.322796	0.609931	0.781847	-0.647755	0.139109	-0.0494513	-0.511852	0.103782	0.311727	0.407537	0.480905	-2	0.427424	0.933178	-2	-1.15119	-0.747692	-0.720577	-1.40221	0.40774	0.757781	0.730438	1.21943	0.294002	0.292086	0.75415	1.31154	0.957736	0.454895	2	0.261585	-0.32463	0.880488
Runx3	-0.346685	-0.628382	-1.66139	-1.18505	-1.32254	-0.588863	0.500481	0.83232	0.726378	-0.359123	-0.183161	-0.185566	1.18314	0.586973	1.00527	0.572887	0.121071	-0.211222	-0.218175	0.955364	-1.0907	0.551962	0.269516	-0.379315	0.0214136	-0.534865	0.60065	-0.861546	2	-0.834074	-1.18846	-1.28708	-0.274553	-0.234523	-0.0917651	-0.684025	-0.28723	0.80577	0.576025	-0.568164	0.126637	1.67495
Irf2	-0.20963	-0.215415	-0.384462	-1.23192	0.92072	0.575882	0.465964	0.620374	0.377582	-0.901388	-0.93248	-0.83831	0.854579	0.701743	0.572602	-0.653986	-0.807249	-0.755863	-0.470821	-1.22962	0.665667	-0.674781	-0.998596	2	-1.72139	-1.37285	-1.77176	-1.39062	-0.53018	1.01155	0.359552	0.52851	0.151065	0.440564	0.4558	0.451935	0.26067	0.383693	2	0.2018	0.280638	2
Foxn3	-1.19506	-0.755861	-1.29037	0.135548	-1.81933	-0.0974304	-0.830397	-0.531036	-0.738381	-0.874143	-0.620093	-0.41889	-0.425271	-0.519445	-0.463835	0.874111	0.766317	0.691526	-1.17558	0.726003	-1.04239	-0.970439	0.390008	-0.290183	1.82685	1.13731	0.928942	1.37882	-0.664584	-0.946877	-1.01621	-0.883266	-0.167244	-0.231775	0.821563	0.520318	1.06249	1.28998	0.469709	0.632412	1.85319	2
Sp4	0.878634	0.712695	1.67573	0.360789	-0.253511	-0.313142	1.61183	0.717446	1.12807	0.551736	0.157784	-0.194117	1.25649	0.669083	0.655914	1.08334	0.44612	0.455599	1.33272	-0.976342	-0.492308	1.13193	-0.605508	-2	0.597923	-0.865684	-0.94971	0.767747	1.8072	-1.45137	-0.920407	-1.56873	-1.30103	-1.22954	-0.909298	-0.817747	-0.582442	-0.686927	-0.834459	-0.460246	0.113015	-0.386101
Zfp740	0.523854	0.99765	1.34069	0.15258	2	-0.423036	0.863951	0.036682	0.591384	-0.385675	-0.653605	-1.06125	0.702022	0.181212	0.859844	-0.245877	-0.0916363	-0.53349	0.416544	-0.687764	2	-0.289461	-1.19204	1.12189	-0.739967	-1.64495	-0.716549	-1.7012	0.205005	-0.704994	-0.620455	-0.0798099	0.57119	-0.539331	-0.919598	0.702885	0.330012	-0.926165	-1.09769	0.421211	0.562802	-1.03319
Elk3	-0.373064	-0.649524	-0.64607	-0.375856	2	-1.49377	-0.0589667	-0.303507	-0.204242	-0.00332775	-0.0896488	-0.197906	-0.0568001	-0.269915	-0.164862	-0.394704	-0.434108	-0.573898	-0.348705	-1.81912	2	0.559242	-1.43842	2	-0.222295	-0.969553	-0.823535	-0.173337	-0.0141521	-0.504641	-0.502338	-0.915267	1.07868	1.71918	0.0911897	-0.299072	0.403506	1.05011	-0.0940491	-0.305188	0.855049	1.30895
Bcl6	0.130412	0.403595	-0.175169	-0.451298	0.305087	-0.332115	-0.335977	-0.156784	-0.0717966	-0.735425	-0.465691	-0.580153	-0.658839	-0.491875	-0.262858	-1.21485	-0.848256	-1.06179	0.128443	-0.383471	2	0.0444307	-0.41707	-0.144149	0.929246	0.817482	0.856278	0.609771	0.446524	0.62639	-0.58014	1.30918	2	2	-0.690319	-0.353013	-1.16683	-1.36017	-0.304872	0.274094	-0.74001	-1.10356
Runx1	-0.325879	-0.491157	-1.15614	-1.2696	-1.10238	-1.11021	-0.319837	-0.0477845	-0.0471319	0.0703522	0.411998	0.320436	1.34777	1.1082	1.50073	0.991918	0.827046	0.516541	0.0964269	0.0908875	-2	0.615207	1.95915	-0.376192	0.920647	-0.847727	-0.309844	-0.0766944	0.30312	-1.34544	0.03284	-1.64179	-0.838985	-0.724244	2	1.18096	-0.633529	0.211286	0.836231	-0.491561	-0.816486	0.154681
Nrf1	-0.838757	-0.786078	-0.846449	-0.125293	-2	-0.0226642	-0.805033	-1.05649	-1.02408	0.838932	0.263331	0.0832399	-0.760895	-0.866013	-1.11515	0.775403	0.189542	0.552669	-0.372745	0.564227	-2	-0.693445	0.84417	-2	0.877656	1.03672	0.913858	0.983263	-0.590904	0.784905	0.813984	0.347831	-0.117012	0.312833	0.824917	0.248457	0.56728	1.13873	1.28382	1.83924	0.698095	0.31611
Stat1	-0.640548	-0.282378	0.736459	0.644017	0.392989	1.218	-0.59465	-0.324004	-0.512829	-0.227498	-0.128524	0.0326213	-1.09458	-0.824328	-1.00413	-0.639312	-0.566205	-0.305398	-1.37223	-0.986182	-0.801697	-1.35248	-0.795201	-0.0458793	-0.600111	-0.712398	-0.987574	-0.607489	-0.920083	2	1.52366	2	0.849284	0.886995	0.133724	0.4719	0.467539	0.198134	1.81892	0.57591	-0.0288645	0.792217
Runx2	-1.83674	-1.87692	-1.93472	-1.98029	-1.27358	-1.95862	0.903929	1.16055	1.23631	0.514236	0.866983	0.681553	0.715703	0.525106	0.925281	0.309451	0.234265	-0.041735	0.3494	1.52328	0.601488	0.319851	1.20254	1.65439	0.400086	0.160691	0.877594	-0.383945	0.0552528	-0.672772	-0.203313	-0.954635	-0.880059	-0.895773	0.968258	0.012855	-0.641229	0.0724988	0.709423	-0.369545	-0.898199	-0.178893
Klf10	-1.18106	-1.2519	-1.409	-0.989496	-1.95747	-0.414492	-0.497557	-0.74888	-0.588138	-0.279612	-0.37868	-0.633549	-0.140459	-0.528081	-0.389921	0.463429	0.182584	-0.0235714	-0.188978	0.0146399	-0.864479	-0.42268	-0.393548	-1.17941	0.955748	-0.778186	-0.540478	0.430695	-0.56766	0.599996	1.98893	1.09685	-0.014053	-0.257108	1.17399	2	1.96128	1.09876	0.404976	1.98525	1.81902	0.398677
Maz	1.33242	1.23006	1.18704	-1.11252	-1.89397	-0.808248	2	1.30785	1.75854	-0.469141	-0.577035	-0.777797	1.78766	1.26626	1.57825	-0.614259	-0.695391	-0.833213	1.26257	-0.65062	-0.793722	0.992023	-0.37664	-0.460119	-0.647671	-0.859757	-0.735461	-0.815764	1.06954	-0.736603	-0.656315	-0.588221	0.45188	0.139596	-0.832066	-0.534872	0.58258	0.0831231	-1.01451	-0.540207	0.341335	-0.367492

## Sheet: Fig_1d (Single state-specific T
	Naive_Kaech_Kaech	Naive_Kaech_Chung	Naive_Mackay_Chung	Naive_MilnerAug_Chung	Naive_Renkema_Chung	Naive_Scott_Scott	MP_Kaech_Chung	MP_Kaech_Kaech	MP_Kaech_Scott	MP_MilnerAug_Kaech	MP_MilnerAug_Scott	MP_MilnerAug_Chung	TE_Kaech_Chung	TE_Kaech_Kaech	TE_Kaech_Scott	TE_MilnerAug_Kaech	TE_MilnerAug_Scott	TE_MilnerAug_Chung	TCM_Mackay_Chung	TCM_MilnerAug_Chung	TCM_Renkema_Chung	TEM_Mackay_Chung	TEM_MilnerAug_Chung	TEM_Renkema_Chung	TRM.IEL_Milner17_Milner17	TRM.IEL_MilnerApr_Chung	TRM.IEL_MilnerApr_Milner17	TRM.IEL_Milner17_Chung	TRM.liver_Mackay_Chung	TexProg1_Beltra_Beltra	TexProg2_Beltra_Beltra	TexProg_Beltra_Chung	TexProg_Hudson_Chung	TexProg_Hudson_Beltra	TexEff_Beltra_Beltra	TexEff_Beltra_Chung	TexEff_Hudson_Chung	TexEff_Hudson_Beltra	TexTerm_Beltra_Beltra	TexTerm_Beltra_Chung	TexTerm_Hudson_Chung	TexTerm_Hudson_Beltra
Myc	0.937555	0.77778	0.179581	1.51142	0.268247	2.74025	-0.201829	0.108382	-0.00147829	0.162331	0.564727	0.677917	-1.2169	-0.964599	-1.07677	-0.799911	-0.64213	-0.534178	0.0511501	2.90335	-1.66936	-0.856128	0.721082	-0.152097	0.264571	0.86134	1.63228	-0.177635	-0.622757	0.110526	-0.153161	1.05588	-0.208915	-0.612215	-1.10574	-1.05224	0.102344	-0.0590524	-1.288	-0.852341	-0.369577	-1.01369
Hoxa7	0.430621	1.69458	3.23472	4.20711	0.565934	0.639373	-0.758957	-0.569171	-0.568806	-0.494922	-0.0387264	-0.0322584	-0.819679	-0.582038	-0.409181	-0.586714	0.100582	-0.100795	-0.195831	-0.0581006	1.07532	-0.538617	-0.289046	0.226152	-0.474954	-0.598102	-0.370522	-0.585461	-0.46485	0.167425	-0.57568	0.511142	0.351451	0.154188	-0.559007	-0.405782	-0.431986	-0.591197	-0.700987	-0.432446	-0.416412	-0.708367
Rreb1	1.95585	1.43101	0.484768	-0.00615671	3.37687	0.502567	0.883772	1.14573	1.63775	-0.470351	-0.170545	-0.465936	0.828542	0.536082	1.63983	-0.364927	0.114918	-0.516821	-0.338021	0.584855	0.25621	-0.307315	-0.0927396	0.692166	-0.153664	-0.513934	0.137433	-0.718064	-0.378436	-1.12737	-1.3882	-0.669101	-0.0525522	-0.603165	-1.12008	-0.918423	-0.815346	-1.08036	-1.02321	-0.862945	-0.954719	-1.09597
Sox4	2.8742	4.05698	1.01259	1.92079	-0.215832	0.666877	-0.353678	-0.0401254	-0.0802226	-0.579151	-0.442559	-0.433244	-0.314163	-0.19518	-0.163859	-0.136676	0.169328	0.124247	-0.353441	-0.279527	-0.316221	-0.649533	-0.356704	-0.258879	-0.593918	-0.607332	-0.628397	-0.567705	-0.594533	-0.153988	-0.57364	0.000558519	1.25912	1.55682	-0.472391	-0.400805	-0.596774	-0.642679	-0.610946	-0.556509	-0.710345	-0.762545
Tet3	0.275475	0.312273	0.156808	0.732804	0.536642	-0.250394	0.273529	0.681478	0.2475	-0.284359	-0.519447	-0.0674088	-0.21592	0.51998	-0.0560401	-0.672208	-0.492263	-0.047549	4.24003	-0.10352	-0.367386	-0.573327	-0.0952589	-0.291747	-0.22798	3.32635	-0.257252	1.59671	-0.462091	-0.774075	-0.762025	-0.395004	-0.161399	-0.473365	-0.508198	-0.884482	-0.737501	-0.285571	-0.85251	-0.825822	-0.649075	-0.606398
Dbp	0.398812	0.461052	0.327576	0.687538	3.76993	0.748118	-0.92789	-0.503118	-0.5863	-0.481565	0.315225	0.300297	-0.589588	-0.592729	-0.784759	-0.56979	-0.599807	-0.504048	-0.131963	-0.185849	3.40567	-0.172177	0.0790257	2.23161	-0.836435	-0.0890203	-0.233455	-0.783379	-0.396257	-0.887498	0.0126336	-0.626793	-0.0801946	0.314044	0.255422	-0.138325	-0.710109	-0.442379	0.0302042	-0.547071	-0.728619	-0.208046
Mynn	-0.293284	0.580665	0.373767	1.67701	1.21455	2.6969	-0.308072	-0.27318	-0.374988	1.80401	1.25373	1.35937	-0.176393	-0.184976	-0.272708	0.158953	-0.0963129	0.057652	-0.64448	-0.781373	-0.246226	-0.841753	-1.98239	-2.89282	-0.228814	-1.40474	-1.36122	-0.671948	-0.935715	0.573005	0.431717	0.199041	0.530662	0.626336	0.624864	-0.0626298	-0.27077	0.603973	0.147599	-0.269251	-0.488237	0.148475
Egr3	2.13657	2.00589	1.36017	0.0356347	4.09013	-0.428615	-0.0248864	-0.13142	-0.0967935	-0.197737	-0.253003	-0.307067	0.0936404	0.179758	0.0706226	-0.605764	-0.611009	-0.598739	-0.245708	-0.146764	-0.465057	-0.249958	-0.469844	2.46912	-0.571626	0.195021	0.320931	-0.640895	0.247534	-0.725836	-0.770408	-0.698138	-0.0782133	-0.100827	-0.739744	-0.700214	-0.322844	-0.418079	-0.744219	-0.670235	-0.537947	-0.653426
Sox12	2.32097	2.03848	0.941711	1.06377	-0.0633498	-0.358909	0.709654	1.69658	1.99334	-0.543992	0.0489855	-0.152947	1.51956	1.80522	2.35083	-0.453297	-0.0508403	-0.463082	-0.45082	-0.606672	-0.702642	-0.216999	-0.698906	0.0384764	-0.666662	-0.740031	-0.810454	-0.503485	-0.470163	-0.759377	-0.744765	-0.564929	-0.77596	-0.826615	-0.688691	-0.631695	-0.0963808	-0.291789	-0.677353	-1.03549	-0.906892	-0.574381
Cxxc5	2.71462	2.71028	0.922532	1.25737	-0.600497	0.706064	-0.676205	-0.617321	-0.680123	-0.517079	-0.601022	-0.476067	-0.672735	-0.54531	-0.649651	-0.599895	-0.558165	-0.408788	1.53036	-0.495605	-0.662258	-0.628126	-0.595668	-0.684535	-0.603552	1.78662	-0.269169	-0.176213	-0.428768	-0.32265	-0.441777	0.0899083	2.42119	1.7774	-0.291931	-0.576175	-0.477043	-0.139873	-0.584896	-0.584562	-0.200685	-0.150006
Mecom	2.61839	3.41312	-0.21072	0.425629	0.832548	0.154772	-0.992802	-0.493175	-0.52267	-0.012603	0.656995	0.382405	-1.08095	-0.712105	-0.546334	-0.549289	0.460202	0.261547	-0.523749	1.73116	1.62542	-0.539528	0.364844	1.97046	-0.574203	0.492405	-0.727823	0.373208	-0.988534	-0.451707	-0.435076	-0.327712	-0.514258	-0.583551	-0.32095	-0.794919	-0.948442	-0.546497	-0.619731	-0.461879	-0.549674	-0.734226
Zeb1	-0.0310454	0.265972	0.125145	1.63126	3.87667	0.311837	-0.424726	-0.158495	-0.206897	-0.137852	0.0666765	0.171551	-1.06052	-0.618275	-0.943842	-1.22625	-1.12218	-0.873504	-0.142884	1.80668	-0.522914	-0.531165	0.835283	2.76048	-0.188187	-0.389246	-0.177828	-0.555507	0.553107	-0.772468	-0.214066	-0.31309	0.35422	-0.320505	-0.801197	-0.30235	-0.418186	-0.950498	-0.0495848	0.619665	0.64566	-0.570943
Ahctf1	0.192538	0.578447	-0.51591	0.890647	2.46144	3.17222	-0.839648	0.817013	0.720199	-0.855919	0.491414	0.660973	-0.532751	0.292266	0.799061	-0.516583	0.216565	-0.0226918	-0.393691	-0.411455	2.66218	-0.181214	-1.00298	-0.831376	-1.45116	-0.997669	-1.41304	-1.25694	-0.23113	-0.51542	-0.697207	-0.376262	0.503242	0.619428	-0.56451	-0.0632536	0.172273	-0.124372	0.0948185	-0.649922	-0.778668	-0.120946
Gata2	3.80635	4.08657	1.82227	-0.0420839	0.149864	-0.45018	-0.312592	-0.175697	-0.303851	-0.185116	-0.129505	0.0204284	-0.536841	-0.467203	-0.55819	-0.27512	-0.27741	-0.1648	1.12205	-0.0376406	-0.0887841	0.335812	-0.366336	0.367382	-0.30788	-0.256789	-0.355417	-0.195755	-0.233441	-0.524663	-0.619174	-0.387835	-0.471064	-0.59995	-0.141743	-0.412432	-0.539676	-0.298005	-0.551182	-0.527226	-0.445543	-0.471593
Hoxb4	-1.12854	-0.909326	0.322135	-0.126346	-0.316066	-0.810825	0.804656	2.11402	1.78054	0.147629	1.0094	1.30299	0.758887	2.3369	2.99706	-0.949579	-0.487525	-0.596619	1.22286	-0.250314	0.301906	0.88621	0.0986384	-0.202043	-0.846312	-0.878924	-0.859998	-0.889211	0.362126	-0.439428	-0.903878	-0.315098	-0.561061	-0.564339	-0.635862	-0.473417	-0.0795465	-0.342515	-1.00146	-0.947449	-0.367551	-0.562733
Lcorl	-1.33065	-0.931654	-0.73868	0.394709	0.129094	1.75811	1.93482	0.688759	0.361161	3.03221	0.739304	1.62738	-0.170069	0.907603	0.300615	-0.596464	-0.409047	0.338	0.35101	-0.956509	-1.62576	0.126889	-1.3738	-0.0957421	0.880051	-1.28914	0.22025	-1.21117	-0.410311	-0.396588	-1.04721	-0.368762	-0.36832	-0.225036	-0.494401	-0.019678	-0.608397	-0.824744	1.73895	-0.313912	-0.355453	0.632576
Zfp212	-1.0579	-0.912178	-0.0368595	1.10013	-2.21368	1.99083	-0.0879535	0.460479	0.895273	0.562879	1.91513	1.33835	-0.0986072	0.361577	1.31235	-0.0238255	1.70727	0.670689	-0.19657	1.40769	-2.14805	0.118211	0.803692	-2.29116	-0.136205	-0.319858	-0.0190216	-0.548083	0.0625902	-0.290791	-0.945523	0.346786	0.137846	-0.713424	-0.924538	-0.377413	-0.0834633	-0.762634	-0.746738	-0.0729156	0.213318	-0.3977
Pou4f1	-0.877994	0.379885	-0.120458	1.23245	0.143856	-0.268058	-0.0564536	1.63392	0.711777	0.372494	1.64364	2.64937	1.24428	1.15964	0.563309	-0.610274	-0.690707	-0.335569	1.0944	0.896855	-0.54535	0.858146	-0.424415	-0.837257	0.140788	-0.206741	-0.8869	0.476408	2.02489	-0.86577	-0.799585	-1.21635	-1.35944	-0.866872	-0.548059	-1.24493	-0.679441	0.0189951	-0.958689	-1.42643	-1.16402	-0.255354
Phf21a	-0.769097	-0.770318	-0.938415	-0.228771	-0.436889	-0.981837	0.237929	0.539092	0.21487	-0.150071	0.180702	0.821002	-0.372403	-0.0673813	0.285837	-0.858036	-0.580543	-0.759063	-0.162552	2.58606	4.73805	0.317765	0.932631	-0.482033	-0.74048	-0.5011	-0.614007	-0.668903	-0.0133427	0.103357	-0.874463	0.732253	0.970618	-0.0885941	0.00906603	-0.321934	-0.288423	-0.0455509	-0.217147	-0.434831	-0.211762	-0.0912811
Nr6a1	-1.06235	-1.10226	-0.0174829	-0.258759	-0.619937	-0.0772529	-0.154289	0.667096	0.204034	1.26778	2.05482	2.64052	0.103391	0.601185	0.457618	-0.145732	0.431114	0.508289	2.27204	-0.0929175	-0.389629	0.317483	1.14088	-0.151703	-0.257395	-0.931937	-0.830257	-0.562833	-0.166768	0.357751	-1.17477	2.03847	0.946934	0.168007	-1.17422	-0.89098	-0.783492	-0.989261	-1.23004	-1.07337	-0.91052	-1.12926
Zfp777	0.0185364	2.56697	0.89252	0.620867	1.48821	-0.941105	0.257624	0.295411	0.724388	0.0427343	0.377568	-0.151745	0.624503	0.131798	0.568754	-0.248225	-0.304616	-0.508608	-0.384465	-0.855349	-1.42866	-0.329173	-0.609764	2.32891	-1.18183	-0.919532	-0.893208	-1.2246	2.83407	-0.660177	-0.425031	0.929334	-0.0305208	-0.574388	-1.27934	-0.953495	0.496487	-0.484977	-0.803098	0.521977	0.386059	-0.91482
Cxxc1	0.16116	-0.606321	-1.14405	-0.879179	-0.744332	3.58633	-0.022985	-0.0557855	0.487649	1.1683	1.40446	0.65038	-0.0864777	-0.192997	0.0235239	0.61798	0.679021	0.845956	-0.650608	2.18071	-2.15954	0.245773	0.656316	-0.963907	-1.11007	-0.716449	-0.761367	-1.19866	0.623712	0.536026	-0.530829	-0.45603	-0.276521	-0.896198	-0.807011	-0.358091	-0.016199	-0.649645	0.703363	0.841387	-0.164262	0.0354615
Fbxl19	0.104761	0.456889	4.07857	-0.199173	-0.195348	-0.635667	0.932849	0.355131	0.935319	0.00560905	-0.162795	-0.311675	3.13542	1.07369	1.8181	-0.0852484	-0.407189	-0.5201	0.0282646	-0.158092	-0.672372	0.672578	-0.353672	-0.536443	-0.309584	-0.711906	-0.63624	-0.390182	0.0674831	-0.717234	-0.634804	-0.694496	-0.320408	-0.307581	-0.710775	-0.764313	-0.532182	-0.507834	-0.585	-0.542895	-0.508461	-0.552988
Lyl1	2.3477	2.46032	0.101766	-0.518804	4.7063	-0.554904	0.10535	0.283948	0.28477	-0.204535	-0.0622201	-0.047808	-0.0548243	0.069995	0.0627234	-0.52531	-0.481148	-0.455131	0.0980153	-0.268181	-0.160672	0.0247936	0.341467	-0.117083	0.0651689	-0.613068	-0.618898	-0.0360276	0.702998	-0.171144	-0.683583	-0.0148153	-0.610671	-0.668145	-0.687476	-0.620989	-0.435001	-0.522743	-0.717925	-0.707097	-0.558707	-0.538403
Nfia	0.069039	0.696471	-0.675707	-0.39622	-1.47805	1.46465	-0.23982	0.270948	-0.0325796	1.64239	1.80364	2.52996	-0.430841	-0.142091	0.29294	-0.372059	0.315015	-0.156643	-0.610828	2.01282	-1.37033	-0.62203	0.528549	-1.358	0.504858	-0.0443914	0.414223	0.215455	-1.01821	-1.73278	-0.326794	-1.79852	0.823332	1.17477	0.354834	0.185975	0.204459	0.223948	-1.137	-1.42353	-0.469168	0.107322
Pou2f2	-0.924775	-0.494465	-0.816035	-0.349954	-1.78695	-1.63579	0.954499	2.07794	1.40728	-0.392263	0.0911874	0.319246	0.562365	1.44562	1.24477	-0.470623	-0.089037	0.128419	0.448914	0.431375	0.0325881	-0.420926	1.4293	-1.17734	-1.00244	-1.17936	-1.14436	-1.16004	-0.295384	-0.209687	-0.269621	-0.0214546	2.60898	1.78121	0.19668	-0.16082	0.0163614	0.280077	-1.03044	-0.987369	0.269713	0.292617
Grhl2	-0.464748	-0.514124	-0.460053	-0.429036	-0.386994	-0.293372	-0.104469	-0.190374	-0.121847	0.591686	0.597915	0.467204	-0.250766	-0.182235	-0.17922	-0.149254	-0.0397102	-0.0286995	-0.404265	-0.394443	1.86386	-0.145999	-0.22254	5.78563	-0.446007	-0.199448	-0.323528	-0.285308	-0.403622	-0.0745304	-0.349765	-0.352836	-0.177037	-0.0184593	0.0259155	-0.0334437	-0.284672	-0.23311	-0.430875	-0.350502	-0.133397	-0.273522
Zscan26	0.287842	0.0177914	-0.279344	2.54963	-1.03327	1.39007	-0.307402	-0.000531485	-0.241986	0.577925	0.498134	1.02591	-0.300922	-0.277147	-0.157585	0.245945	0.357265	0.0898296	1.71023	1.04408	-0.927411	0.740994	-0.31861	-1.07271	-0.366203	-0.116039	-0.432857	-0.206273	4.00319	-1.00226	-0.819751	-0.67078	-0.275697	-0.505789	-0.794216	-0.354604	-0.420732	-0.755926	-0.811393	-0.758995	-0.674038	-0.65635
Zfp322a	-0.481898	-0.415184	0.169684	1.1277	3.43202	1.04207	-0.329953	0.202216	0.171816	0.635987	1.8893	1.92771	-0.266116	0.298476	-0.0301332	0.0459026	0.530917	0.761572	0.797699	0.0457981	-0.577253	1.03266	-0.995118	-2.01543	-0.227138	-1.64378	-1.24346	-1.03969	0.244865	-0.47847	-1.26544	0.522799	-0.468499	-0.658433	-0.547755	0.264823	-0.290562	-0.841551	-0.842401	-0.105898	0.192723	-0.572564
Arid3b	-1.40721	-0.0132684	-0.403721	2.47362	-1.7441	-0.65016	0.170943	1.0667	0.499975	-0.563772	0.377454	0.881258	-0.540917	1.54927	1.0911	-0.646623	1.3236	1.57681	-0.68345	0.0165932	-1.10524	1.282	2.60944	-0.893646	-0.529642	-0.304114	-0.620678	-0.00943576	-0.454052	-1.12601	-1.21993	-0.657295	-0.0804119	-1.1062	-0.548644	0.331743	0.587499	-0.247577	-0.535515	-0.554448	0.499682	0.308354
Kdm2a	-0.488545	0.0964649	1.00995	0.493148	0.638592	-0.618254	0.743944	0.613125	2.08319	-0.166683	0.693635	-0.479697	0.164968	0.228486	0.937713	-0.477403	0.49283	-0.313207	-1.34095	-1.43598	-1.07834	1.11906	1.22218	-0.166191	-1.34946	-0.839893	-0.670307	-0.76663	-0.809263	-1.03588	-0.650347	2.65829	2.60858	-0.431317	-0.392095	0.627369	0.434029	-0.385543	-0.285749	-0.857803	-1.24908	-0.576934
Yy1	1.06897	1.36728	1.15688	0.00498634	-0.401197	-1.11155	1.78787	1.20074	0.998984	0.0960017	-0.350407	-0.167498	1.64351	1.18624	1.39512	-0.0715758	-0.3262	-0.316445	0.593272	-1.05559	2.09043	1.46945	-0.736807	0.382248	-0.795005	-0.609816	-0.869479	-0.53242	1.60419	-1.09908	-1.05572	-0.910206	-0.790908	-0.892183	-1.05891	-1.01244	-0.576776	-0.757633	-1.14051	-0.706981	-0.0206934	-0.680146
Arntl	-1.35761	-1.48695	-1.47772	-0.490086	-1.3354	-0.404692	0.101476	0.294496	0.249437	1.26579	1.53017	1.46427	0.33567	1.07975	1.2729	0.688389	1.54383	1.31017	-0.795317	-0.928654	-0.997963	-0.204847	0.00395366	-1.41239	0.318005	-1.6152	-1.49001	0.161876	-0.206346	0.463145	0.559524	0.295513	-0.407568	-0.329808	1.5583	1.47657	-0.319125	-0.329913	0.384978	1.1816	-0.68042	-1.2698
Rbak	-0.645274	-0.468646	-0.712533	2.52644	-2.0233	-0.101918	0.33489	0.436066	0.646582	0.0800628	0.204751	0.130882	0.405035	0.72578	0.636182	0.951317	1.11545	1.29266	0.275502	-1.93127	-1.92633	0.992412	-1.18026	-1.97811	-0.557011	-1.52773	-1.35299	-0.892453	0.751475	-0.622366	0.299048	0.161499	0.683366	0.208505	0.0595778	0.534631	0.271587	-0.148342	0.133068	0.887229	1.34926	-0.0247209
Naif1	-1.38476	-0.52427	-0.72478	-0.549062	-0.619081	-0.990008	-0.021623	0.176085	0.518188	0.492345	0.555577	0.279316	0.480688	1.31864	0.622966	2.44648	1.68166	2.52869	-1.43194	0.401648	0.629187	-0.817794	-0.00922969	-0.0434142	-0.31891	-1.33843	-1.02133	-0.961394	0.0703332	-1.25729	-0.762005	0.867118	1.9942	0.328699	-1.19422	-1.05885	0.437825	0.221261	-0.673686	-0.791097	0.13351	0.308781
Smad3	-0.149751	0.0231421	-0.14614	-0.832615	1.31295	-0.730852	-0.0652641	0.299925	0.0844957	-0.125919	0.00960904	0.23756	0.0877211	0.664654	0.54494	0.124876	0.806721	0.878543	0.259584	-0.123071	3.99372	0.583412	0.485829	2.93144	-0.925429	-1.03518	-1.08943	-1.01454	0.102387	-1.12679	-0.961625	-1.06709	-0.933271	-1.03512	0.0220584	0.09542	-0.100086	-0.222704	-0.651052	-0.546168	-0.333066	-0.333819
Rfx3	-0.21237	-0.0338975	-0.481037	1.15315	-0.701592	-0.446422	0.215771	0.328364	0.347659	0.264216	0.405982	0.49685	-0.02687	0.797473	0.238688	0.885318	1.13351	1.7029	1.86551	2.76072	-1.77668	1.2229	2.04615	-1.89097	-0.139296	-0.235739	-0.397828	-0.121337	0.111634	-1.0548	-1.16427	-1.13756	-0.281361	-0.00974133	-0.839977	-1.08956	-0.860878	-0.531182	-0.573254	-0.902496	-0.665984	-0.401688
Zfp189	-0.630564	-0.675794	-0.367707	0.238638	-2.12112	1.79631	0.321316	0.173533	0.199926	1.21684	0.934601	0.791648	0.414373	0.0498354	0.44116	1.75356	1.64556	1.23137	-0.119981	-1.6595	-2.09023	0.126785	-1.87394	-2.08241	1.12481	-0.592147	-0.0479571	0.222224	1.02553	-0.377619	-0.059358	0.247583	-0.0319027	-0.988046	-0.424175	0.630629	0.483216	-0.546815	-0.77164	0.382139	0.574022	-0.564721
Zfp69	-1.49614	-1.46637	-1.63246	-0.526291	-1.9411	-0.429465	-0.0709203	0.449814	0.308733	0.564636	1.02502	1.12083	-0.159825	0.606691	0.880528	1.36501	2.52574	2.24015	0.604693	0.547235	-1.96943	0.472883	1.22688	-1.92189	0.19396	-0.112265	0.0457156	-0.12802	-1.07947	0.209637	0.31014	-0.0459871	-0.512552	-0.155997	-0.591752	-0.464233	0.0983231	-0.136461	-0.0104208	-0.200704	-0.0490916	0.304224
Onecut2	-1.1661	-0.722007	-0.543271	0.378222	0.46499	-1.09366	-0.509429	-0.340269	-0.384699	0.365368	0.558117	0.463217	0.104343	0.058538	0.502978	1.11291	1.84598	0.809445	-0.0630854	3.448	1.79964	-1.59714	-1.05412	-0.0924116	-0.915198	1.61753	-0.671053	1.88219	-1.05436	-0.00219758	-0.586251	-0.407164	-0.803569	-0.552003	0.188801	-0.255286	-0.544821	-0.156093	-0.24368	-0.664071	-0.788872	-0.389457
Nr1h3	-1.65247	-1.46426	-0.201409	-1.17053	-0.795395	0.709122	-0.0741112	1.09242	1.02462	-0.873456	-0.411651	-0.347298	0.00827608	0.818446	0.675523	-0.150718	0.829367	1.13167	2.75272	2.77682	-0.674462	2.06771	-0.412093	-0.603695	-0.145976	-1.31386	-1.3167	0.0253905	-0.690337	-0.739057	-0.937984	0.130874	-0.285264	-0.613473	-0.425452	0.0480798	0.557337	0.198019	-0.174555	0.0800814	0.391551	0.156199
Zzz3	0.382764	0.745618	-0.233148	0.717882	-0.704663	-0.0198711	-0.284699	1.40639	0.0385533	-0.167205	0.465882	2.23542	-0.177925	0.760837	1.17008	0.340644	2.45682	1.86974	0.198789	-0.759918	-0.427322	-0.278503	-1.3942	-0.180522	-0.712364	-1.48241	-1.61562	-0.716483	0.0429519	-1.0179	-0.0374966	1.25302	1.6702	0.538711	-0.922974	-0.241547	0.0234742	-0.800025	-1.24717	-1.08197	-0.845514	-0.968317
Hes1	-0.569425	-0.497956	-0.536814	-0.529556	-0.403092	-0.661765	-0.322525	-0.340523	-0.336083	-0.492685	-0.513888	-0.548917	0.292981	0.240242	0.0384082	3.47783	2.84238	3.25983	-0.0213902	-0.336223	-0.239824	-0.413573	-0.471831	-0.270881	1.26932	-0.429328	-0.404804	0.972916	0.873234	-0.391411	-0.696944	-0.211893	-0.633566	-0.609802	-0.747041	-0.742562	-0.188274	-0.161246	-0.405901	-0.106106	0.158516	-0.189838
Lbx2	-1.01422	-0.990623	-0.15406	-0.915166	-0.517314	0.788156	0.257163	0.771154	0.434335	-0.325578	-0.388294	-0.194252	-0.00573746	-0.0231405	0.12823	2.92578	3.46728	3.14683	-0.228227	-0.465609	-0.0298292	0.531091	-0.260264	0.772956	-0.342688	-0.483693	-0.525175	-0.0996747	-0.584594	-0.434393	-0.533253	-0.785762	-0.245097	0.269087	-0.241235	-0.699964	-0.752275	-0.357593	-0.397737	-0.593845	-0.538212	-0.36455
Sox7	-0.264728	-0.570396	0.0607942	1.6106	1.00692	0.271521	-0.829564	-0.357599	0.00857311	0.449387	1.84191	1.04182	-0.450164	0.0580396	0.202054	1.49262	2.68311	1.97214	-1.51684	-0.495803	-0.576553	-1.23839	0.015281	2.03473	0.662136	-0.692331	-0.336232	-0.636918	-1.55627	-0.296158	-0.186037	0.207266	-0.357228	-0.427004	-0.0428457	0.104046	-0.19508	-0.486312	-0.74756	-1.30605	-1.29689	-0.859996
Glis2	-0.548466	-0.553361	-0.0437188	-0.213597	3.17057	0.0193251	-0.499999	-0.325387	-0.368318	-0.30028	-0.112367	0.078474	-0.320733	-0.0859208	-0.0539023	-0.0173434	0.126488	0.126471	-0.307541	0.54764	2.88172	0.387969	0.971469	3.80676	0.211303	-0.612956	-0.41394	-0.267269	0.124322	-0.767626	-0.61702	-0.523668	-0.176561	-0.547945	-0.771525	-0.660278	-0.27726	-0.515882	-0.645818	-0.692588	-0.646863	-0.564375
Pbx2	0.723477	0.998769	0.345367	-0.956877	2.93588	-1.20403	1.00574	2.28914	1.33107	-0.980223	-0.841632	-0.648323	0.83142	1.36349	1.89286	-0.419343	0.0432779	-0.254321	0.434496	-0.822238	-1.40338	0.950885	-0.63621	-1.3149	0.509391	-0.754854	-0.399081	-0.607675	0.822501	-0.652091	-0.907521	-0.544126	-0.217108	-0.196589	0.223547	0.41119	-0.162053	-0.454735	-0.662357	-0.807529	-0.686651	-0.57864
Msgn1	-0.853038	-0.668019	0.780067	0.110721	0.376106	4.41997	-0.968958	-0.483846	-0.732195	-0.114493	0.353156	0.604697	-1.0604	-0.780919	-0.817229	-0.448434	0.55373	-0.076833	0.837792	0.971138	1.10355	-0.45676	0.611139	1.96472	-0.217126	-0.269808	-0.218111	-0.258155	-0.634556	-0.726727	-0.861751	-0.272051	0.552714	0.22362	-0.538968	-0.567644	0.803111	0.954325	-0.895548	-0.738308	-0.671178	-0.889499
Zscan4f	-0.64191	-0.272706	-0.194342	0.176628	1.32866	-0.403383	-1.04964	-0.637931	-0.817959	1.39425	2.08833	2.71721	-0.924858	-0.624849	-0.639837	-0.335887	0.231548	0.720874	1.53171	1.85694	1.225	-0.309278	2.03138	1.49801	-0.727059	-0.398445	-0.271279	-0.585962	-0.974264	-0.707268	-0.595919	-0.213643	-0.651308	-0.563143	-0.0630238	-0.320942	-0.472523	-0.323436	-0.867703	-0.688463	-0.639577	-0.883999
Cux1	0.391926	1.05607	0.51855	0.373993	-0.333747	0.589996	-1.11384	0.325163	0.591692	-1.21327	0.328484	0.28019	-0.841965	0.655166	-0.113608	-1.17243	-0.546107	-0.0314705	1.65061	2.98375	2.24905	-0.45676	0.327708	0.507097	-1.34058	-0.606469	-1.48176	-0.474733	-0.496102	-0.813762	-0.471088	0.660398	1.39731	0.400745	-0.678054	0.676141	0.196217	-0.840869	-1.31931	-1.31241	0.725652	-1.2276
Insm1	-0.340308	-0.523478	3.11274	0.823133	1.3106	1.44037	-0.95408	-0.481951	-0.366721	0.356392	1.35056	0.955741	-1.17893	-0.501003	-0.65287	-0.146844	0.790098	1.03464	0.57511	1.06255	1.31252	-0.852069	1.13164	1.27191	-0.0577206	0.47487	0.108416	0.560717	-0.845702	-1.15639	-0.951411	-0.160346	-0.608934	-0.899741	-0.928549	-0.513128	-0.64028	-0.942044	-1.38679	-0.798322	-0.431152	-1.35326
Tfap4	2.2799	2.46858	1.01802	-0.441673	-0.919921	1.22907	0.429074	1.34348	1.1234	-0.607688	-0.363758	-0.295892	-0.496521	0.017494	0.273026	-0.556915	0.100434	-0.152856	0.886802	1.67864	2.62014	0.848653	0.15676	-0.753475	-0.730429	-0.175055	-0.238601	-0.747814	0.180385	-0.964152	-0.619431	-0.841495	-0.460692	-0.556461	-0.800414	-0.870236	-0.60264	-0.431652	-1.16069	-1.09871	-0.79931	-0.967383
Erf	2.03848	1.70877	1.0821	-0.865498	0.512869	-0.37509	0.665299	0.699797	0.622635	-0.855503	-0.891432	-0.858733	1.93921	1.51609	1.76078	-0.541083	-0.57053	-0.634367	0.529519	0.659193	1.72912	1.48785	0.0237874	-0.930295	-0.188973	0.276649	0.362308	-0.161466	0.197523	-1.23636	-1.26977	-1.2665	-0.619786	-0.55102	-1.04308	-1.15238	-0.477417	-0.125583	-0.877261	-0.982077	-0.774876	-0.562896
Meis2	-1.02614	-0.899723	-0.643189	0.0374593	0.465814	-0.557666	-0.633507	-0.503325	-0.586339	1.45274	1.49786	1.84329	-0.927017	-0.896329	-0.997067	1.7002	1.43731	1.73077	0.782693	0.641242	1.5626	-0.654591	0.983802	1.8713	-0.636418	-0.0206326	-0.401085	-0.185121	-0.972241	-0.479602	-0.819782	-0.657793	-0.807939	-0.922265	-0.591402	-0.481372	1.08869	1.35401	-0.765027	-0.830389	-0.830093	-0.723712
Pou5f1	-0.771158	-0.314257	-0.0463404	0.779881	1.2441	-0.155199	-0.9777	-0.689365	-0.674987	-0.331855	0.323201	0.188832	-0.418258	0.433086	0.201786	-0.605478	-0.157632	0.00574793	0.271425	0.942154	0.533065	-0.968249	0.130081	0.504468	-0.808946	-0.232435	-0.879904	-0.554113	-0.164589	3.62606	-0.437582	3.67026	-0.54036	-0.582387	-0.509978	-0.541745	-0.698979	-0.642593	-0.335367	-0.914157	0.0638918	1.03557
Klf15	-0.473706	-0.567865	0.282501	0.176094	1.27354	-0.321679	-0.641008	-0.994827	-0.84721	0.705857	0.371648	0.061776	-0.664159	-0.930642	-0.897627	2.95749	2.27319	2.15764	0.505685	0.97974	1.53296	-0.67676	0.509225	1.28058	0.381283	0.501304	0.68591	0.261207	-0.0546836	-0.663522	-0.959136	-0.512387	-0.905274	-1.08503	-0.908475	-0.612379	-0.750466	-1.00648	-1.0306	-0.511228	-0.120425	-0.762054
Dmrta1	-0.707983	-0.642346	-0.593862	0.312503	-0.434575	-0.0297072	-0.478111	-0.280556	-0.285757	-0.0232951	0.0677642	-0.0364506	-0.491166	-0.499972	-0.366214	-0.394864	-0.330693	-0.486141	2.7063	3.95773	1.06151	2.69873	1.79537	0.10388	-0.609935	0.0208906	-0.161703	-0.511325	-0.198592	-0.410842	-0.0181057	-0.310651	-0.13449	-0.133879	-0.498725	-0.652962	-0.687089	-0.523689	-0.247005	-0.476449	-0.60968	-0.457868
Nfkb1	-0.446033	0.0826276	0.112023	-0.073297	-0.682892	-2.20196	-0.237083	2.1135	0.894098	-0.836295	0.0817527	0.66724	-1.13853	0.926792	0.967452	-1.80937	-0.702152	-0.54284	2.12788	0.759609	1.33354	1.00075	1.51827	0.457703	-0.300376	-0.950707	-0.286757	-1.30858	0.434372	0.837488	0.81981	0.0819249	1.00772	0.953679	-1.05254	-0.74032	-0.0944628	-0.37421	-0.821646	-1.2142	-1.04839	-0.31558
Bach1	0.0202417	0.552994	-0.0610156	-0.633636	2.02962	-0.3865	0.476071	1.79007	1.34288	-0.571829	-0.119162	0.361214	1.23482	2.11465	1.8533	-0.474313	-0.13445	-0.334965	0.766885	0.659452	2.09446	0.590412	-0.358305	0.571709	-1.01639	-1.34544	-0.807374	-1.3724	0.6131	-1.36536	-0.916824	-0.961225	-0.681801	-0.943063	-0.953123	-0.407792	-0.543097	-0.947787	-0.173716	0.0318716	-0.740197	-0.853992
Zfp110	-0.414336	0.293512	-0.497269	1.79241	-1.49897	2.53448	-1.49939	-0.0983343	-0.843516	-0.84259	0.0993273	0.942215	-0.845937	-0.512304	-0.850567	-0.439337	-0.0931717	0.412673	1.04632	0.312633	1.60954	0.697053	1.40452	-1.46471	-0.924262	-0.683033	0.87481	-1.56114	0.633959	-0.14481	-0.243151	1.61845	1.60383	0.197527	-0.0442845	0.352669	-0.562048	-0.691016	-0.983491	0.684567	-0.544691	-0.828167
Rxrg	-0.728894	-0.568598	-0.229143	0.128141	1.49681	-0.0265012	-0.922275	-0.615028	-0.575663	0.224959	0.843864	0.834091	-0.872146	-0.567256	-0.793319	0.184928	0.485977	0.788725	0.90399	1.80813	3.47953	-0.155851	1.34283	2.32327	-0.330486	0.130542	-0.19162	-0.369376	-0.796115	-0.15189	-1.07379	0.919982	-0.668785	-1.11051	-0.710375	0.0118351	-0.567284	-0.994513	-1.04643	-0.452751	-0.497988	-0.891
Ppard	0.310278	0.875691	0.445791	0.0663838	-1.33111	-1.12588	1.34397	2.2869	1.62709	-1.10641	-1.02554	-0.88011	1.48244	1.53704	1.12391	-0.211977	-0.49885	-0.194557	0.752828	0.0650352	1.2093	1.51168	0.0851255	0.949746	-1.43627	-0.404361	-0.192926	-1.5605	1.51249	-1.21218	-0.487041	-0.954008	-0.761237	-0.907519	0.0896217	0.184408	-0.503406	-0.612901	-0.573104	-0.338345	-0.516902	-0.624576
Foxc2	-0.690891	-0.588222	0.0499876	0.568971	2.81642	-0.173902	-1.13479	0.0906305	-0.363258	-0.576504	0.520128	1.08168	-0.736908	-0.662601	-0.363738	-0.180663	0.0930045	-0.108311	-0.719466	1.51002	0.812297	1.66968	1.93434	1.59226	0.124268	-0.494742	-0.0173923	-0.406097	-1.51283	-0.634255	2.70749	-0.261456	-0.762362	-0.585709	-0.521154	-0.737928	-0.950153	-0.803964	-0.641746	-0.739051	-0.428617	0.225545
Tfec	-1.10162	-0.976054	-0.479247	-0.337327	0.488759	0.0146626	0.733033	0.381438	0.313753	0.340776	0.0661513	-0.0199252	-1.28809	-1.17027	-1.14792	0.00828361	0.235083	0.0960024	0.0230837	0.180756	0.518009	0.810637	0.724698	1.19881	2.36091	0.0954949	0.123016	2.55476	-0.937898	-0.652271	-0.939921	-0.734457	-1.06511	-0.770684	2.57392	1.80791	-0.419828	0.0117836	-0.916091	-0.767758	-0.794694	-1.14256
Mafa	-0.579821	-0.511575	-0.364155	-0.360899	-0.149862	-0.379756	-0.476724	-0.300134	-0.397109	-0.402671	-0.280198	-0.154718	2.57701	4.02094	3.24081	-0.446466	-0.255492	-0.116315	-0.301135	-0.224853	-0.114801	0.245755	0.0505166	0.228333	-0.453622	-0.481006	-0.466176	-0.50262	-0.240476	-0.506318	-0.593457	-0.403856	-0.49163	-0.534188	0.765247	1.29322	0.000541775	-0.207505	-0.557048	-0.559237	-0.286473	-0.32207
Ehf	-0.664031	-0.772622	0.477339	-0.139683	0.567644	-0.224124	-0.73021	-0.80949	-0.848213	2.73276	2.30746	2.47095	-0.760513	-0.97228	-0.819461	1.02471	0.913673	0.546534	0.100503	1.41545	1.31214	0.626581	0.906848	1.44423	-0.13668	-0.135163	-0.0654502	-0.116154	-0.888132	-0.646057	-0.687327	-0.670983	-0.941995	-0.864784	-0.409022	-0.721038	-0.879113	-0.609629	-0.461438	-0.745833	-0.745965	-0.381431
Foxb1	-0.87268	-0.378224	0.126602	1.10146	3.30155	-0.314918	-1.24466	-0.310775	-0.7006	-0.176214	0.797132	1.38035	-0.730655	-0.581267	-0.629139	0.449822	0.525649	0.600464	-1.14891	1.26672	1.52849	0.991378	1.81022	2.16532	0.406772	-0.316528	0.0460661	-0.326639	-0.933594	-0.922954	-0.583604	-0.386365	-0.773405	-0.855015	0.046573	-0.607242	-0.881255	-0.343196	-0.55149	-0.525699	-0.845169	-0.604373
Cphx1	-0.832669	-0.696075	0.0635167	-0.340969	2.13805	-0.993175	0.925661	0.771161	0.378087	0.250552	-0.0352306	0.216546	-0.735949	-0.219689	-0.193284	-0.355012	0.0573089	-0.0398733	0.827254	-0.110874	0.581151	1.24948	0.499089	1.40827	-0.56787	0.599473	-0.497007	0.330539	-0.931322	-0.609433	4.02136	-0.615248	-0.585916	-0.842805	-0.78508	-0.605956	0.828346	0.0418741	-1.14915	-1.02835	-1.17345	-1.24334
Zfp398	-0.00793965	0.288461	-0.347952	1.69537	0.0520577	0.303799	0.322877	0.358103	0.983211	0.352618	1.00163	0.365007	-0.235305	0.171958	0.572452	-0.0360617	1.13767	0.656927	0.65827	2.10963	-3.11954	0.529477	1.78045	1.60501	-0.892896	-0.468495	0.483061	-1.64338	0.643004	-1.00773	-0.990254	-0.484073	-0.154745	-0.748622	-1.05962	-0.673966	-0.879588	-1.21183	-0.9593	-0.537465	0.00199712	-0.614286
Foxf2	-0.0773723	-0.266649	-0.152156	-0.158549	0.55727	-0.162917	-0.373329	-0.384363	-0.445927	-0.114473	-0.140163	-0.110589	-0.500621	-0.424059	-0.43115	-0.346679	-0.226007	-0.230046	-0.361385	-0.0991431	0.133415	0.00125548	0.416703	0.294884	-0.165029	-0.472003	-0.0800918	-0.299805	-0.578554	-0.346852	0.19619	-0.342678	-0.425745	-0.385143	-0.303502	-0.424937	4.04817	4.51085	-0.416951	-0.322862	-0.313441	-0.275563
Etv1	-0.750719	-1.03081	0.324184	-0.129719	0.501383	2.56202	-0.918543	-1.15497	-1.11584	0.533784	0.239678	0.203376	0.286448	0.00857896	0.190724	0.278197	0.252138	0.0416033	-0.0097685	0.782919	0.954592	0.961513	0.467067	1.61156	2.48593	0.319348	0.547847	2.64763	-0.987309	-0.318511	-0.699562	-0.825042	-1.2594	-0.937435	-0.479703	-0.807433	-1.0271	-0.617955	-0.652019	-0.780212	-0.906454	-0.792015
Tbx6	-0.104657	-0.396676	-0.794463	-0.6177	-0.813445	-0.938986	0.928704	1.08359	0.620998	-0.369917	-0.541193	-0.355665	1.86182	0.988687	1.0401	-0.353596	-0.631695	-0.677637	0.879795	-0.919062	3.39529	0.818907	0.568097	2.69897	-0.264197	-0.616675	-0.504129	-0.28112	0.95695	-0.975498	-0.49925	-1.02895	-0.236344	0.233881	-0.891586	-1.07047	-0.640082	-0.178612	-0.349077	-0.749911	-0.445759	0.170557
Rorb	-1.13451	-0.969499	-0.923211	-0.711917	0.265271	-0.397917	-0.939946	-0.676534	-0.687968	0.687322	1.21721	1.37049	-0.509223	-0.779864	-0.54434	2.55662	2.8018	2.2434	-0.906382	0.824201	0.819794	0.415041	1.40349	0.445174	-0.669815	-0.25642	-0.804086	-0.589201	0.341122	-0.355049	-0.851869	-0.397305	-0.894827	-0.605242	0.883612	0.498318	-0.361747	-0.214646	0.273094	-0.344581	-0.968179	-0.551689
Meis3	-0.220454	0.0238075	-1.2069	0.289469	-2.96198	0.717412	-0.888309	-0.734469	-0.822768	-0.248312	-0.123491	0.0699068	-0.490242	-0.319942	-0.379305	-0.398599	-0.442518	-0.305718	0.181831	0.0414476	2.31124	0.537831	2.21348	1.00636	-1.22037	1.87097	0.734385	-0.628102	-0.838225	0.106351	-0.382432	-0.0531333	0.560139	0.445992	1.70698	2.03733	-0.26878	-0.0506426	-0.763694	-0.616794	-0.248887	-0.240862
Cphx2	-0.47913	-0.33003	0.136416	0.0488818	2.77967	-0.67486	-0.513241	-0.616411	-0.828728	0.772776	0.443723	0.717033	-1.0584	-0.700508	-0.680708	0.0980357	0.538904	0.431784	-0.989343	0.30053	1.06198	3.4769	0.973137	1.9746	-0.181589	1.12151	-0.0926586	0.816703	-0.603415	-0.207713	-0.669754	-0.21784	-0.739878	-0.947628	-0.397096	-0.203622	-0.456141	-0.881249	-0.798873	-0.667926	-0.839784	-0.916063
Etv3	1.00606	0.681486	0.981989	0.829983	-0.375617	1.12926	0.432041	-0.022669	-0.106352	0.175767	-0.2483	-0.105052	-0.238474	-0.706494	-0.579593	-0.397247	-0.665067	-0.856201	-0.560168	-0.137437	-1.08265	0.105586	0.231653	0.122492	1.35252	1.7857	2.29526	1.18795	1.13757	-1.40447	-1.73356	-1.75731	-1.06829	-0.461372	-1.15344	-1.82123	-0.960158	0.173072	0.643796	-0.295599	0.602769	1.86179
Ddit3	-1.7442	-1.74632	-0.737562	-0.104109	0.194654	-0.801615	-1.17492	-0.439949	-0.661953	-0.6671	0.191337	0.456826	-0.870085	-0.357454	-0.521275	-0.588264	-0.00902739	0.142514	-0.32259	1.33352	0.840929	0.82803	2.85451	-1.86952	0.996371	2.21087	2.25342	1.00656	0.167178	0.287887	-0.514577	0.186495	0.0965944	-0.0186671	-0.408086	-0.0975043	-0.485701	-0.756149	0.838874	0.490077	-0.457063	-0.0229638
Nr1i3	-0.643045	-0.680799	-0.665932	-0.0384208	2.51864	-0.565951	-0.66366	-0.677725	-0.678873	0.33215	0.289793	0.253282	-0.689273	-0.662306	-0.675946	0.201168	0.439079	0.603615	-0.597328	0.35728	3.21661	-0.574583	0.52511	3.8681	-0.0905956	0.0848279	0.216772	-0.248764	0.438849	-0.207022	-0.340502	-0.053229	-0.601115	-0.586633	-0.241381	-0.0776268	-0.584978	-0.627896	-0.438214	-0.145647	-0.626578	-0.661249
Nr4a3	-0.297807	-0.297322	-0.288189	-0.0734483	-0.556816	-0.428572	-0.252269	-0.210678	-0.318073	-0.16512	-0.270675	-0.176626	-0.286812	-0.28355	-0.296832	-0.30356	-0.298402	-0.300174	-0.286464	0.151399	-0.5246	-0.30797	-0.046475	0.252011	1.56484	4.52527	3.26129	1.7045	-0.0510111	-0.583881	-0.448074	-0.498735	-0.256532	-0.224356	-0.503816	-0.447946	-0.0666227	-0.211737	-0.591676	-0.595478	-0.355862	-0.353146
Ahr	0.716971	0.243967	2.6968	-0.34076	-0.738904	-0.186299	-0.578276	-0.554561	-0.492418	-0.645006	-0.647397	-0.678068	-0.861628	-0.591576	-0.812551	-0.611319	-0.508231	-0.123154	-0.55218	-0.611065	-0.503191	-0.62204	-0.631998	-0.655115	0.0719635	0.920952	0.51192	1.41977	-0.0172417	-0.105245	-0.786638	-0.181813	-0.452629	-0.214972	-0.517011	-0.485538	0.944973	0.649889	0.189093	0.0552236	2.94828	3.33703
Atf3	-0.729035	-0.710098	-0.346662	-0.577598	-0.360561	-0.668089	-0.0216826	0.157739	0.157182	-0.341366	-0.282134	-0.296537	-0.534896	-0.449975	-0.498705	-0.337163	-0.346605	-0.299018	0.0560395	0.108761	0.0641336	-0.0504796	-0.161135	0.0540474	1.64984	3.52168	4.29595	1.23771	0.116627	0.0243953	-0.648373	-0.0736298	-0.620169	-0.642586	-0.00397169	-0.0910217	-0.208703	-0.152379	-0.61396	-0.634579	-0.440117	-0.302874
Jun	-0.0539067	-0.079227	-0.422089	-0.732633	-0.841033	-0.0331421	-0.575578	-0.501004	-0.513119	-0.223852	-0.128251	-0.115979	-0.680807	-0.610373	-0.637554	-0.519363	-0.47128	-0.444396	0.200226	-0.0535378	-0.803569	0.107101	-0.213009	-0.151693	0.511626	3.17855	4.0239	0.261171	0.193276	0.755434	1.07632	0.951034	-0.389616	-0.438448	-0.5473	-0.528101	-0.751498	-0.766347	1.38784	1.17308	-0.8087	-0.784147
Mxd1	-0.120869	-0.0393316	-1.09211	0.134723	-2.1332	-0.040429	-0.374016	-0.322483	-0.0957781	-0.170655	0.138294	-0.21372	-0.640408	-0.270754	-0.222323	0.402247	0.881797	0.783651	-0.499065	-0.350233	-2.07007	-0.667912	-0.380903	-2.06451	2.23424	2.00431	2.26386	2.0815	-0.495386	-0.530484	0.237565	0.249381	-0.27399	-0.589003	0.0115333	0.657634	1.0491	0.160691	-0.763022	0.76692	0.869932	-0.506709
Tigd2	-0.0198249	0.138939	-1.18063	-0.910583	-1.24944	0.130028	0.0550879	0.128424	0.0512335	0.406093	0.601487	0.525157	0.108999	0.108629	0.0597773	0.403623	0.154193	0.911653	1.21632	4.52429	-1.50463	-0.466041	0.136641	-1.88866	0.602616	0.771411	0.58573	-0.225571	1.53438	-0.342415	-0.82254	-0.547255	-0.393461	-0.612203	-0.683123	-0.582499	-0.356283	-0.538053	-0.0424948	-0.698652	-0.397524	0.307175
Nr4a1	-0.204418	-0.182437	-0.308512	-0.180216	-0.657714	-0.128342	-0.486272	-0.405828	-0.441915	-0.362025	-0.361571	-0.322216	-0.415006	-0.355237	-0.338815	-0.425387	-0.405906	-0.387001	-0.420243	-0.120553	-0.107701	-0.410596	-0.318185	-0.64636	1.81895	4.2841	3.50861	1.6241	-0.302366	-0.378318	-0.0816258	-0.204396	-0.132987	-0.0701234	-0.416724	-0.347054	0.162339	-0.00598329	-0.367069	-0.409349	-0.202282	-0.0873661
Junb	-0.486142	-0.500296	-0.380629	-0.537439	-1.24876	-0.403138	-0.487094	-0.351258	-0.342494	-0.194722	-0.00841067	-0.00483778	-0.538068	-0.280138	-0.385149	-0.250141	-0.0952587	0.0295652	-0.441419	-0.179779	-0.728902	-0.358986	0.00973165	-0.506384	2.01276	3.06667	4.26421	1.52154	-0.467023	0.298246	0.223474	0.433961	-0.298124	-0.45693	-0.254693	-0.218262	-0.428228	-0.469743	0.368577	0.189864	-0.542947	-0.573203
Meox2	-1.42574	-0.974881	-0.678683	-0.678988	1.29594	-1.09829	-0.497426	-0.0855814	-0.773506	0.602524	0.911438	1.72585	-0.810301	0.00728389	-0.671007	-0.0858482	0.199907	1.41028	-1.64018	-0.920553	-0.89078	-1.13433	-0.360545	-0.0515784	0.791666	3.36746	0.985492	1.62139	-0.280089	-0.899968	-0.909279	0.551136	0.102954	-1.03311	0.24831	0.683774	0.546499	0.00819422	0.604415	-0.161032	-0.207031	0.604217
Klf4	1.79616	1.69062	-0.340816	-0.499291	-0.67877	-0.166163	0.343538	-0.00374057	0.0670231	-0.061178	-0.272486	-0.351193	-0.265497	-0.466224	-0.428706	-0.788599	-0.886927	-0.90924	0.41315	-0.726643	3.26008	0.0204236	-0.784651	-0.631796	1.37624	2.08645	2.0132	1.34261	-0.517136	0.0723859	-0.374156	-0.00566206	-0.509066	-0.501712	0.528278	0.593989	-0.803039	-0.845444	-0.878551	-0.740464	-1.04533	-1.12167
Klf6	-0.390205	-0.469962	-0.150607	-0.221079	-0.660336	0.133677	-0.144368	-0.496689	-0.344377	-0.0068617	-0.215255	-0.39497	-0.139087	-0.411687	-0.369027	0.0113339	-0.238969	-0.269755	-0.162438	0.235748	-0.207655	-0.17655	0.300157	-0.719056	1.58106	3.76001	3.99031	1.45597	-0.386407	-0.31372	0.0587543	-0.327423	-0.821384	-0.828328	-0.265588	-0.0440457	-0.502677	-0.661795	-0.159335	0.346066	-0.538422	-0.835029
Fos	0.209732	0.192653	-0.303793	-0.523378	-0.748993	-0.434362	-0.375767	-0.24741	-0.269363	-0.349707	-0.264524	-0.24756	-0.444131	-0.358915	-0.39172	-0.304014	-0.274729	-0.245744	0.0912705	-0.530713	-0.698143	-0.0935348	-0.498347	-0.679958	0.232558	2.74688	4.6897	-0.0982491	0.00830648	0.894256	1.18787	1.09651	-0.590595	-0.62487	-0.461956	-0.457205	-0.537331	-0.561237	0.907477	0.727262	-0.699315	-0.668913
Isl2	-0.702151	-0.794667	-0.578623	-0.655379	-0.39872	-0.395103	-0.476572	-0.345371	-0.699179	0.206555	-0.179085	0.312706	-0.744973	-0.348858	-0.340135	-0.226416	0.414369	0.445057	-0.811399	-0.304858	0.167961	-0.643848	0.0770279	0.330556	0.741878	2.69172	5.11505	0.642491	-0.216912	-0.243563	-0.338399	0.345951	-0.00789553	-0.356625	-0.0347411	-0.230932	-0.389517	-0.19858	-0.147016	-0.192882	-0.217465	-0.271464
Snai1	1.24663	1.32096	-0.526632	-0.195212	0.0344916	-0.277728	-0.389918	-0.14589	-0.255757	-0.391174	-0.252105	-0.136213	-0.673482	-0.37034	-0.478086	-0.608087	-0.420861	-0.287743	-0.254827	0.0793568	0.400919	-0.565238	-0.0127357	0.387338	3.85982	0.627915	0.873166	3.87682	-0.395507	-0.505808	-0.62953	-0.505064	-0.321733	-0.372729	-0.640334	-0.605656	-0.682788	-0.719051	-0.148689	0.0647362	-0.46701	-0.53622
Hey1	-1.13642	-1.45271	-0.136951	-0.897608	-0.721741	-1.27117	-0.817151	-0.174689	-0.813558	-0.287173	-0.209072	0.186831	-1.01693	-0.481619	-0.597616	1.53526	2.04413	2.25716	-0.564016	-0.181509	0.559207	-0.43238	-0.881873	-0.263448	-0.0403524	-0.719081	-1.07861	0.316236	-1.42959	1.07994	1.62408	2.0791	1.44513	1.20308	0.0135478	0.81406	0.884146	-0.136146	-0.824105	0.017067	0.703454	-0.196909
Nr3c2	-0.536634	-0.581042	-0.535367	-0.455984	-0.453318	-0.5429	-0.649533	-0.50679	-0.620053	-0.480512	-0.470096	-0.216507	-0.646249	-0.562187	-0.607223	-0.544552	-0.454622	-0.399537	0.548057	0.164261	-0.191264	-0.0123507	1.40424	4.51451	-0.393024	-0.549138	-0.321978	-0.557477	-0.00330513	0.809705	1.01932	1.14227	2.31631	1.70673	0.294505	-0.137442	-0.494401	-0.346302	-0.536938	-0.438431	-0.268825	-0.405927
Ybx3	-0.0896141	-0.231426	-0.602839	-1.05958	-0.663425	-1.36393	1.66513	0.840317	1.383	-0.437092	-0.461011	-0.733325	0.576082	1.183	1.56628	-0.555768	-0.386656	-0.563752	0.019603	-0.114171	-1.58415	0.215004	-0.761465	-1.57538	-0.504891	-1.28635	-0.851561	-1.10752	0.0427231	2.43352	1.35619	1.96427	1.42644	0.602864	-0.273065	0.325132	1.2175	-0.247381	-0.352006	-0.462794	-0.0146618	-0.533224
Relb	-0.555496	-0.531344	-0.671087	-0.114819	-1.1997	0.482418	-0.732175	0.019689	-0.326708	-0.198261	0.280629	0.498087	-1.13085	-0.572797	-0.667945	-0.913346	-0.503369	-0.226706	-0.350194	1.57241	-1.82185	-0.529107	1.41738	-1.80798	0.988205	0.178322	2.18614	-0.45643	-0.820793	2.34307	0.560615	1.49102	1.42799	1.62837	-1.06773	-0.763804	-0.0566461	-0.474788	0.494912	-0.0972245	0.0190574	1.00282
Irf7	-0.827308	-0.708096	0.458147	-0.720352	-0.246627	-0.556712	-0.632434	-0.389694	-0.511058	-0.607862	-0.407223	-0.288276	-0.723232	-0.665387	-0.738818	-0.375619	-0.375512	-0.26185	-0.491292	-0.537425	-1.05238	-0.428773	-0.0450732	0.518072	-1.04882	-0.591123	-0.896678	-0.92941	-0.735296	3.26511	1.21455	2.33772	1.15345	1.61684	0.525249	0.566046	0.182659	0.260841	2.49343	0.836524	-0.289579	0.653277
Nfkb2	-0.598421	-0.188814	-0.514944	-0.0366442	-2.34202	0.419628	-0.448599	0.851189	0.164309	-0.438142	0.154583	0.587805	-1.11498	-0.32931	-0.32215	-1.03802	-0.460537	-0.297918	0.560741	1.24242	-2.28265	-0.47358	1.27181	-2.20767	0.356086	0.0568472	0.996532	-0.591468	-0.454662	1.72251	0.355374	0.896085	1.55201	1.61885	-1.01522	-0.941561	0.463787	0.51109	0.18359	-0.287862	0.708397	1.71153
Zfp3	-0.243589	0.0101217	-0.764045	0.37584	-2.06172	-0.958562	-0.428102	-0.0162718	-0.198761	0.999628	1.17669	1.55558	-0.681647	0.106075	-0.292637	0.285525	0.555446	1.17499	0.820247	1.93564	-1.94045	1.2338	0.891582	-1.91245	-1.54542	-1.31056	-0.651753	-1.82286	0.579019	0.716852	0.771159	0.915893	0.80955	0.345786	0.915514	0.349991	0.0492031	0.302138	-0.771603	-0.17792	-0.141251	-0.956658
Zfp12	1.20478	1.17315	-0.0344741	0.797821	-0.413537	0.726695	-0.751847	0.744336	0.674204	-1.44744	-0.494182	-0.700831	-0.548485	0.580235	0.522369	-1.29027	-0.62429	-0.643678	-0.674287	-0.689747	0.720922	1.46877	-0.0164103	-0.989535	-1.18306	-1.7736	-1.42199	-1.45917	3.3185	0.168964	0.759929	1.05864	0.705167	0.775451	-0.47194	-0.0859269	-0.111098	-0.61198	-0.293876	1.07587	0.264084	-0.00824163
Grhl1	0.66716	-0.0886616	-1.24389	-1.41962	-0.820802	-0.896951	-0.889931	-0.703252	-0.279396	-0.429829	0.4376	-0.190146	-0.518233	-0.621366	-0.0669214	0.0034704	0.363408	0.234539	-0.821954	-0.945251	-0.436302	-0.641882	-0.803747	-0.704634	1.03812	-0.98922	-0.761921	0.53967	-0.794888	0.739935	0.731034	0.596799	1.98222	1.91797	-0.364359	-0.331921	1.20021	1.49282	-0.714696	-0.396401	2.80098	2.13023
Zfp90	-0.874656	0.15402	-1.42527	2.37119	-2.44294	-0.0117705	-0.761256	0.0276153	-0.624775	0.218506	0.277136	1.28514	-1.11095	-0.191107	-0.453981	-0.2195	0.387152	0.753781	0.906222	0.427176	-2.49465	-0.563582	0.0194377	-2.15619	-0.521781	-0.221136	-0.0799882	-0.476626	-0.71429	1.31088	0.0661871	1.17113	1.17361	0.911161	1.15801	0.962928	0.100909	-0.0371169	0.312103	0.385408	0.427235	0.574626
Bbx	-0.599356	-0.527403	-1.7502	-0.931223	-0.561613	0.70579	-1.43377	-0.605133	-0.952215	-0.676425	-0.300234	0.117238	-1.66158	-1.11114	-1.13963	-0.949696	-0.250627	-0.172656	-0.471864	0.28808	0.972233	-0.824109	0.533864	1.90428	-1.17776	1.82377	0.645203	-0.309488	-0.570049	2.32914	1.29522	1.91727	0.540323	0.63364	0.370016	0.603736	0.0443141	0.13018	1.145	0.749708	-0.166804	0.393966
Cebpd	1.84844	2.0702	-0.763599	-0.942105	0.819395	-0.323408	-0.24554	0.751133	0.213259	-0.816384	-0.624815	-0.353482	-0.433494	-0.211325	-0.464785	1.22932	1.08938	1.32462	-0.683195	-0.965262	-0.548614	-0.355367	-0.577717	-0.626341	-0.924967	2.0044	0.901009	-0.589891	-1.11153	1.67563	0.773422	2.24242	0.31368	0.393065	-0.2345	-1.02668	-0.941505	-0.0123739	-1.0467	-1.0983	-0.844004	-0.88348
Hsf1	-1.03485	-0.553439	-0.454978	0.401662	-2.51811	0.299959	-0.402782	-0.1347	0.0537558	-0.0256034	0.741855	0.40225	-0.965345	-0.188965	-0.275224	-0.462029	0.255515	0.251066	-0.0305862	1.39478	-2.52068	-0.161535	2.62808	-2.48149	-0.0680604	-0.175053	0.81162	-0.933608	0.821231	1.92105	0.210558	0.832157	0.602098	0.694179	0.0195719	0.0644658	0.623224	0.932023	-0.547469	0.146131	0.0588431	-0.231575
Zfp637	-1.33493	-0.754805	-0.374996	0.650895	-1.57084	0.119732	-1.09934	-0.372266	-0.666047	-0.772396	-0.310031	0.13243	-1.05689	-0.628375	-0.0504167	-0.581711	1.40168	0.0837881	-1.01562	1.67247	-0.0603073	-0.626071	2.3602	-1.58229	-0.337532	-0.229203	-0.483167	-0.0208015	-0.803038	1.35847	0.476378	1.72236	0.209458	0.190847	2.41345	1.8896	-0.457937	-0.0206888	0.459472	-0.103187	-0.611233	0.782891
Zscan10	-0.400604	-0.372838	0.227189	1.01237	0.152442	-0.0319962	-0.498881	-0.434228	-0.455876	-0.217663	-0.175572	-0.176382	-0.509536	-0.468054	-0.474464	-0.268013	-0.230253	-0.218985	0.795129	0.152353	5.80882	-0.143349	-0.0888071	0.128856	-0.327785	-0.416394	-0.270279	-0.286537	-0.355124	0.549333	0.800529	0.712377	0.00333661	-0.0848022	-0.402268	-0.447978	-0.474016	-0.422113	-0.486388	-0.420984	-0.288959	-0.493603
Ybx1	0.970419	0.623141	0.848436	0.234147	-1.36494	-0.150824	1.27887	0.228447	0.921771	0.220955	0.165929	-0.527204	-0.518897	0.169855	0.598363	-0.551599	-0.18442	-0.563296	-0.20094	-0.212134	0.53845	-0.227803	-1.12729	-1.14727	-0.332659	-2.1844	-1.31272	-1.68622	0.290002	2.9083	1.00788	2.24029	0.808004	-0.201855	-0.0358418	1.20875	0.703614	-1.17071	-0.542082	-0.73977	-0.0328942	-0.949852
Six5	-1.11744	-0.925466	-0.635996	-0.199783	0.00177014	-0.51827	-0.588848	-0.248072	-0.418077	-0.202522	-0.0425833	-0.00522583	-0.620341	-0.653295	-0.375125	-0.356925	-0.0506422	-0.429058	-0.238034	0.828518	0.336243	-0.549296	0.613888	0.804241	-0.528682	-0.0672931	-0.536063	-0.361037	1.45832	0.189598	2.01446	0.228378	3.08428	3.69682	-0.803276	-1.01929	-0.199801	0.353392	-0.862891	-1.07272	-0.315715	0.331848
Stat5b	0.201506	0.016808	-0.332779	-0.666072	-1.96817	0.146102	-0.239363	-0.17633	0.120756	-0.385116	-0.139999	-0.25595	-0.297685	0.310739	0.212018	-1.02283	-0.599941	-0.405173	0.178621	-1.45401	-0.438592	0.106321	-0.878536	-1.12917	-0.359063	-1.04884	-1.11252	-0.345277	0.220345	-0.184943	1.46109	0.222348	1.62312	3.43316	1.6079	0.09636	-0.144791	1.05335	1.92786	-0.50675	-0.504578	1.65806
Irf5	-0.427823	-0.464756	-1.34428	-0.251123	-0.100616	-1.37918	-0.570287	-0.593943	-0.724879	0.154749	0.0539315	0.171831	-0.55303	-0.465328	-0.651983	0.270065	0.135091	0.372406	-0.986816	1.10347	2.46872	-0.994871	-0.149055	4.36642	-0.121529	-0.609785	-0.755162	-0.175317	-0.662952	1.09905	0.939762	1.08575	-0.116277	-0.277422	0.410054	-0.0169596	-0.247133	0.0126903	0.805856	-0.343897	-0.482263	0.0168134
Sox8	-0.634529	-0.807904	-0.348879	0.187548	0.220836	-0.360004	-1.00751	-0.675098	-0.510686	-0.338722	0.507358	0.118983	0.402832	0.855039	1.17399	-0.170522	0.312273	-0.0793247	-1.03181	-0.655514	-0.690442	-0.904707	-0.400849	0.937283	2.07962	-0.631041	-0.59521	1.75857	-1.34128	0.202159	-0.542894	0.653909	-0.629073	-0.720073	2.13565	2.51699	1.75738	1.23619	-0.782374	-1.19262	-1.1665	-0.839028
Meis1	-0.931114	-0.723834	-0.452008	-0.107034	0.0340937	-0.560912	-0.845418	-0.78179	-0.774795	1.25456	1.40782	1.56876	-0.86084	-0.767772	-0.784514	1.79567	1.94862	2.16279	-0.0608604	2.49314	0.683324	-0.154408	0.169273	0.476118	-0.80192	-0.566393	-0.827662	-0.513718	-0.83108	-0.730939	-0.88763	-0.606644	-0.770775	-0.927476	1.23581	1.13279	0.503601	0.502191	-0.757657	-0.876938	-0.16687	-0.297555
Zfp184	-0.989336	-0.895671	-0.598473	-0.490106	-0.286428	-0.644426	-0.962423	-0.865289	-0.949417	-0.420522	-0.517704	-0.302151	-0.950964	-0.806087	-0.972796	1.81655	1.44576	2.49393	-0.206385	2.94346	0.0023128	-0.437452	-0.0767372	-0.231829	-0.596952	0.971662	1.08736	-0.544009	0.532775	1.92527	1.00664	0.763934	-0.785385	-0.729414	0.56852	0.264109	0.166008	0.428656	-0.923194	-0.777316	0.134332	-0.590818
Rorc	-0.188121	0.273001	-1.06567	-0.243735	-0.523752	-0.0906569	-0.561837	-0.0136662	-0.0961829	1.66066	2.60702	3.03695	-0.742866	-0.84191	-0.72281	-0.410213	-0.415219	-0.601127	-1.15075	-0.547818	-0.151518	-0.584039	-0.461138	0.215326	0.789191	-1.25679	-1.02011	-0.246463	0.524185	0.236433	1.32378	0.657436	-1.11158	-0.99177	1.03762	0.473625	0.206154	0.558318	1.77322	0.730682	-1.22697	-0.836886
Mxi1	0.133492	0.209814	-0.188764	-0.387724	2.16555	-0.662156	-0.266169	-0.223017	-0.0279318	-0.959341	-0.81275	-0.981545	0.0336121	0.454276	0.509887	-0.15805	0.159084	0.0938616	-0.0531986	-1.13735	4.74008	0.0208034	-1.36003	0.311085	-0.394767	-0.908221	-0.846344	-0.445175	-0.0903358	-0.512111	0.305895	0.111828	-0.583351	-0.795415	0.433026	1.07482	0.845589	0.114568	-0.641297	0.626831	0.591495	-0.500573
Trp73	-0.941788	-0.895698	-0.833889	-0.441677	-0.203732	-0.782447	-0.114451	0.349917	0.352511	-0.499148	-0.203808	-0.237675	-0.214223	-0.202034	-0.0734521	-0.567658	-0.458343	-0.557518	-0.165598	-0.46887	-0.293594	0.213156	-0.397052	-0.115067	-0.778438	-0.81757	-0.783696	-0.774729	0.432525	0.414272	0.254715	0.459111	-0.555303	-0.570708	1.21246	0.899311	3.46338	4.16722	0.318545	0.414727	-0.0483644	0.0446791
Zfp653	-0.926797	-0.0633395	-0.452479	-0.752124	-1.91608	-1.75457	-0.0264189	1.1723	0.761092	-0.56262	0.163361	0.49347	-0.41657	1.19598	0.18471	-1.59414	-1.29905	-0.806126	0.375716	1.03943	-1.84878	1.02299	1.26763	-1.5807	-0.351998	-0.983728	-0.741445	-1.0969	1.06968	0.0904961	0.113025	0.0817506	0.804782	1.21414	1.05539	0.281987	0.619129	2.18543	0.736296	0.216256	0.233035	0.795792
Nr2f6	-0.66852	-0.610725	-0.599083	-0.718451	4.38701	-0.206511	-0.475642	-0.19819	-0.434768	-0.629347	-0.649901	-0.455359	-0.456292	-0.252875	-0.305282	-0.489356	-0.11312	-0.139256	-0.311693	0.160862	2.87425	-0.278863	0.161126	2.39244	-0.626343	-0.657694	-0.602807	-0.688098	0.931808	-0.255504	-0.505572	0.021546	-0.125538	-0.130856	0.0265887	0.610431	0.322129	-0.0420443	-0.419696	-0.13833	0.354576	-0.0570518
Arid3c	-0.176626	-0.168142	-0.158709	-0.148597	-0.130992	-0.157712	-0.172477	-0.155982	-0.15787	-0.164116	-0.141717	-0.138385	-0.172506	-0.159981	-0.164961	-0.15686	-0.151841	-0.142672	-0.166407	-0.160726	-0.158518	-0.164137	-0.137858	-0.121477	-0.164267	-0.169791	-0.155863	-0.158908	-0.163603	-0.141573	6.32589	-0.147504	-0.155032	-0.16887	-0.137871	-0.133255	-0.133085	-0.136063	-0.153254	-0.166557	-0.164798	-0.146325
Klf12	2.20951	2.10764	-0.488616	-0.684739	-0.438699	-0.596636	-0.530131	-0.684686	-0.639557	-0.566687	-0.670399	-0.741376	-0.246281	-0.457978	-0.405872	-0.559852	-0.689082	-0.73172	0.0855838	1.64328	-0.445647	0.622781	-0.52985	-0.337548	-0.632321	-0.524291	-0.54143	-0.615175	-0.12042	-0.134627	1.17935	-0.248356	-0.716337	-0.714453	0.407503	0.556012	2.49895	2.16392	-1.0463	-0.926733	1.90379	1.28749
Ovol2	-0.388075	-0.367706	-0.380254	-0.268303	-0.24628	-0.407527	-0.411126	-0.357478	-0.406112	-0.32346	-0.338025	-0.263177	-0.32438	-0.284999	-0.31789	0.141703	0.166329	0.25403	-0.427324	-0.325358	-0.345792	-0.383625	-0.197184	-0.313644	-0.350109	-0.283169	-0.337275	-0.335841	-0.440944	0.185887	0.199005	0.355749	-0.368152	-0.400429	4.89575	3.56856	0.272073	0.493117	-0.194909	-0.0385395	-0.344813	-0.360307
Rfx4	-0.796645	-0.975474	-0.619295	0.232363	1.18675	1.17167	-1.26455	-1.01971	-1.02131	0.163507	0.534446	0.64942	-1.16855	-1.08287	-1.11837	-0.302472	0.154462	0.00862283	-0.662992	1.16269	2.31718	-1.19551	1.55765	1.16606	-0.705208	-0.13127	-0.218524	-0.824557	-1.12438	1.14622	-0.690025	0.675308	0.467282	1.0924	0.845195	0.0942753	1.1345	2.16984	-0.390629	-1.10774	-0.974877	-0.534877
Maf	-0.521849	-0.275331	-0.994119	-1.11646	-0.939851	-1.01319	-0.0244805	0.487062	0.38694	-0.649201	-0.367502	-0.365332	-0.192005	0.575519	0.0837438	-0.370454	-0.11944	0.275311	0.0874396	-0.901997	-0.892548	0.55264	-0.911812	0.283175	-0.260896	-0.996579	-0.852338	-0.78068	1.49595	-0.472659	-0.439603	-0.222116	0.220727	0.0888803	-0.0713875	0.376426	2.34362	1.54468	-0.363153	-0.21079	4.06137	1.46229
Zscan20	-0.577009	0.023999	-0.684294	2.19034	-1.88528	0.458132	0.00654562	0.91908	0.355586	-0.137681	0.33356	0.983042	-1.02331	0.434409	0.248196	-1.16988	-0.108988	0.0305799	0.987276	1.82105	-1.88213	0.426724	0.107783	-1.87112	-1.0162	-0.627672	-1.08916	-0.559367	0.214917	-0.292351	-1.14131	-0.260744	0.767883	0.566041	-1.06911	-0.57519	-0.0311088	-0.566468	1.53005	1.65769	1.25737	1.24813
Zfp143	-0.838806	-0.704745	-1.14148	-0.315337	-1.37305	0.84933	-0.95292	-0.595659	-0.751713	0.666958	0.733525	0.915081	-0.804474	-0.733787	-0.780185	0.352825	0.570236	0.61037	-0.928529	0.129891	-2.93479	-0.830503	-0.313527	-1.3597	0.0210355	-0.667072	-1.02606	0.337632	0.0780554	0.76174	0.500924	0.395898	0.592903	1.32586	1.07489	0.492381	-0.237081	0.251722	1.92903	1.63911	1.72282	1.33721
Hinfp	-1.39007	-1.426	-1.43586	-0.512495	-0.0891805	-0.631007	-0.435523	-0.0226527	-0.722228	0.193868	-0.275397	0.281912	1.30108	-0.788894	-0.786868	1.06453	-0.351061	-0.168042	0.457467	0.450285	-2.40384	0.566351	-0.00138038	-2.23707	-0.200457	0.435149	0.335604	-0.754389	0.8946	-0.328927	0.61546	-0.155796	-0.370017	0.176035	0.891409	-0.405192	0.118687	2.26123	1.46917	1.93631	1.60577	0.837428
Zbtb49	-1.64355	-1.5719	-1.58161	-0.414137	-2.71637	-0.455286	-0.449895	-0.482149	0.251133	-0.493835	0.254397	-0.424376	-0.22436	0.584564	-0.341992	0.303926	0.249262	1.55047	-0.468596	0.850876	-0.0500689	0.24795	-0.137629	-0.328879	-0.169228	0.361872	-0.105914	0.299791	0.271347	0.08382	-1.00213	0.15577	0.720479	0.167788	-1.06098	-0.291404	0.759034	-0.407168	1.94983	2.5664	2.31245	0.880304
Arid3a	-1.41	-0.773171	-0.816423	-1.23649	-1.74609	-0.904336	-0.176679	1.5745	0.923902	-0.567601	0.659801	1.28296	-0.48766	0.845202	0.831526	-1.16456	-0.347876	-0.315434	-0.558074	-1.42584	-1.3474	0.333065	-0.537742	-1.64232	-0.00290543	-0.825159	-0.246621	-0.467514	0.957272	-8.86541e-05	-0.118551	0.0261218	1.33056	0.575586	-0.2999	0.425403	1.60414	0.555047	0.820871	0.748326	1.84282	2.08132
Tef	-0.222684	-0.549446	-0.654369	-0.689763	0.898207	-1.05179	-0.291615	0.270386	-0.268442	-0.721691	-0.739532	-0.427493	0.905447	0.273155	-0.383071	-0.87003	-1.0904	-0.977015	0.688204	-0.692069	-1.16454	4.51259	0.52351	-0.320806	-0.609269	-0.401537	-0.334729	-0.496061	1.18918	-0.745459	0.769428	-0.527151	-0.185793	0.837591	1.97777	0.124069	-0.172988	0.67953	0.524131	-0.027791	-0.00421003	0.44654
Bhlhe41	-0.549431	-0.557327	-0.470425	-0.364747	-0.229882	-0.541477	-0.330489	-0.39115	-0.398774	-0.203738	-0.261292	-0.254143	-0.343121	-0.323107	-0.340459	-0.112189	-0.177348	-0.137224	-0.640797	-0.165895	-0.158885	-0.426196	-0.157744	-0.0472927	-0.345061	-0.135044	-0.24704	-0.285277	-0.0323927	-0.258909	-0.434527	-0.312177	-0.572784	-0.459373	-0.221559	-0.237672	0.730864	0.633648	0.581913	0.867595	4.4529	3.85803
Heyl	-0.4325	-0.447575	-0.327223	-0.345016	-0.287349	-0.357558	-0.455055	-0.351294	-0.420105	-0.307235	-0.245962	-0.179108	-0.468077	-0.420271	-0.407984	-0.326445	-0.240983	-0.246019	-0.456276	-0.274464	-0.135336	-0.348422	-0.307281	-0.0712095	-0.272593	0.0495858	0.154114	-0.368086	0.337067	-0.431062	-0.441971	-0.376429	-0.253938	-0.299999	-0.327677	-0.169237	0.787935	0.208466	0.265151	0.539827	4.5587	3.89889
Zbtb3	-1.77704	-1.70993	-0.293178	-1.56312	-1.22328	0.735357	-0.722122	-0.293131	-0.411512	0.844708	1.47511	1.75803	-0.588971	-0.0134853	-0.0721091	-0.425411	-0.0804325	0.359618	0.467283	-0.996944	-0.883712	-0.179448	1.64151	-0.922494	0.114878	-1.61889	-1.81887	0.0999763	0.218297	-0.0803277	-0.115779	0.647818	0.818339	0.475905	-0.449708	0.12459	1.52973	1.05393	0.449091	0.0658408	1.17979	2.18009
Nfe2l1	-0.892867	-0.642213	-0.710315	-1.18735	-0.548446	-0.352313	-0.459036	0.37524	-0.0161552	-0.938939	-0.835754	-0.519966	-0.849232	0.615486	0.196769	-1.15363	-0.131735	0.170553	0.0137843	-1.12071	3.0296	0.373948	1.36128	-1.04951	-0.901215	-0.763252	-0.300016	-1.00332	0.187526	-0.974304	-0.0186707	-0.997587	1.07562	1.37825	0.751925	0.27492	0.344113	0.842442	0.210538	0.803171	2.12366	2.23772
Setbp1	0.315072	0.0530779	4.06499	0.0174366	0.344617	-0.500828	-0.458315	-0.566317	-0.600075	-0.277549	-0.461096	-0.428893	-0.550128	-0.575207	-0.511082	-0.40714	-0.403738	-0.474115	-0.287273	-0.289442	0.139497	-0.560411	-0.60245	-0.619341	-0.422955	-0.509399	-0.217419	-0.533462	3.39863	-0.273612	-0.160871	-0.382936	-0.168071	-0.148131	-0.39157	-0.358222	-0.0630284	-0.0178575	0.243533	-0.0702924	1.6599	2.05446
Thrb	-1.1261	-1.39414	1.38241	2.05187	0.283317	2.5572	-0.819367	-0.495224	-0.853783	0.931116	0.886268	1.9478	-0.61344	-0.676808	-0.501508	-0.714218	-0.533355	-0.627206	-1.10475	-0.85719	-0.708637	-0.724052	-0.895584	-0.180829	-0.941492	-0.074584	-0.728289	-0.279924	1.16016	0.00976785	-0.961399	0.444345	0.539352	0.400951	-0.383838	0.268001	-0.145652	-0.623944	0.964029	-0.161959	1.19617	2.10452

## Sheet: TFs active in Naive
	Naive_Kaech_Kaech	Naive_Kaech_Chung	Naive_Mackay_Chung	Naive_MilnerAug_Chung	Naive_Renkema_Chung	Naive_Scott_Scott	MP_Kaech_Chung	MP_Kaech_Kaech	MP_Kaech_Scott	MP_MilnerAug_Kaech	MP_MilnerAug_Scott	MP_MilnerAug_Chung	TE_Kaech_Chung	TE_Kaech_Kaech	TE_Kaech_Scott	TE_MilnerAug_Kaech	TE_MilnerAug_Scott	TE_MilnerAug_Chung	TCM_Mackay_Chung	TCM_MilnerAug_Chung	TCM_Renkema_Chung	TEM_Mackay_Chung	TEM_MilnerAug_Chung	TEM_Renkema_Chung	TRM.IEL_Milner17_Milner17	TRM.IEL_MilnerApr_Chung	TRM.IEL_MilnerApr_Milner17	TRM.IEL_Milner17_Chung	TRM.liver_Mackay_Chung	TexProg1_Beltra_Beltra	TexProg2_Beltra_Beltra	TexProg_Beltra_Chung	TexProg_Hudson_Chung	TexProg_Hudson_Beltra	TexEff_Beltra_Beltra	TexEff_Beltra_Chung	TexEff_Hudson_Chung	TexEff_Hudson_Beltra	TexTerm_Beltra_Beltra	TexTerm_Beltra_Chung	TexTerm_Hudson_Chung	TexTerm_Hudson_Beltra
Tcf7	1.18738	1.62639	1.87957	1.5621	0.919234	1.88153	0.344477	0.897315	0.769787	0.133418	0.467844	0.590428	-0.746251	-0.473403	-0.614362	-1.05372	-0.998826	-0.927323	0.935231	0.101405	0.0897635	0.415855	-0.201117	-0.281847	-1.05054	-0.913537	-0.911664	-1.04378	-0.465069	0.431954	0.626164	0.663271	1.43737	1.46692	-0.80763	-0.768905	-1.09212	-1.11144	-1.15246	-1.17378	-1.32824	-1.31139
Lef1	1.30583	1.61926	1.355	2	1.16033	2	-0.29077	0.0228315	0.0566676	0.12039	0.621188	0.53861	-0.442769	-0.225691	-0.290175	-0.12545	0.108037	0.220599	0.659091	0.443067	0.237448	-0.436142	0.0352525	-0.264096	-0.777825	-1.02937	-0.984795	-0.883769	-0.722049	-0.244203	-0.248483	-0.114417	-0.115295	-0.0833456	-0.564935	-0.369584	-0.810724	-0.895625	-1.15416	-1.13333	-1.2146	-1.21675
Bach2	1.08826	0.980217	0.83173	0.550991	1.94154	0.755546	-0.386358	0.466081	0.0774715	-0.760249	-0.317866	-0.00533938	-0.862617	-0.124136	-0.484107	-1.47186	-1.29876	-1.16457	0.0716043	0.75322	2	0.790724	2	0.5041	-0.0378979	-1.63889	-1.56627	-0.307645	-0.665838	-0.538282	-0.248262	0.0587121	1.41501	0.585132	0.0544869	0.347399	-0.184793	-0.565065	-1.09153	-1.17791	-0.742523	-0.619967
Rarg	1.06352	1.45808	1.77043	0.493836	2	0.713317	-0.246672	0.353828	0.041938	-1.34243	-1.29128	-1.24582	-0.145181	0.340453	0.209567	-1.12938	-0.98226	-0.955177	0.746528	0.24516	1.24368	0.923669	0.20164	2	-1.20415	-1.12073	-1.14221	-1.20397	-0.149398	-0.368308	-0.107866	-0.191223	-0.059856	-0.133993	0.0852902	0.423077	-0.111549	-0.261553	-0.647628	-0.420168	-0.520149	-0.66766
Nfix	0.781232	1.2955	2	0.737933	1.09893	1.35436	-0.495325	-0.203341	-0.245054	-0.706921	-0.600724	-0.564399	-0.815869	-0.582984	-0.399818	-0.870347	-0.584854	-0.728463	0.150335	0.236001	-0.420568	-0.381489	-0.302162	-0.439734	-0.764032	-0.711752	-0.667269	-0.789713	-0.137254	1.80242	0.533102	1.47865	0.104646	0.310444	0.051763	-0.0215407	-0.376957	-0.301761	-0.555624	-0.739652	-0.65686	-0.391524
Esr1	1.68783	2	0.0955248	1.6785	2	0.555078	-0.36356	0.207817	0.0857397	0.906244	1.80834	2	-0.566807	-0.185834	-0.486513	-0.0656176	0.418107	0.825033	-0.458838	-0.682266	-0.618093	-0.44567	-0.441508	-0.546514	-1.07851	-0.317004	-0.400563	-1.1342	-0.397614	0.154486	-1.17411	0.31507	-0.200962	-0.30681	-1.06348	-0.976796	-0.416601	-0.525874	-0.920555	-0.86423	-0.672525	-0.720355
Irf6	0.290409	0.64492	0.674816	0.528617	2	1.14869	-0.400754	-0.443128	-0.461016	-0.380977	-0.371423	-0.339111	-0.492391	-0.465542	-0.529987	-0.664513	-0.656071	-0.58965	-0.368129	-0.484532	2	-0.561577	-0.129784	1.95282	-0.721027	-0.5919	-0.691008	-0.60526	-0.472932	-0.0228972	0.236966	0.222282	0.350682	-0.177712	-0.0860593	-0.157778	-0.344896	-0.313039	-0.458759	-0.664769	-0.442425	-0.374047
Rara	0.353038	0.536932	0.311443	0.53898	0.785835	0.126975	0.21878	1.27867	0.792518	-0.746561	-0.412503	-0.159111	1.13803	1.97651	1.66734	-0.015149	0.492332	0.667522	1.17986	0.556472	1.35426	1.12547	0.409582	-0.155581	-1.60284	-1.11435	-1.1861	-1.56967	1.31372	-0.952397	-0.637614	-0.715383	-0.749679	-0.988757	0.217718	0.914818	-0.442963	-0.689695	-1.46167	-1.28388	-1.49808	-1.57482
Myc	0.937555	0.77778	0.179581	1.51142	0.268247	2	-0.201829	0.108382	-0.00147829	0.162331	0.564727	0.677917	-1.2169	-0.964599	-1.07677	-0.799911	-0.64213	-0.534178	0.0511501	2	-1.66936	-0.856128	0.721082	-0.152097	0.264571	0.86134	1.63228	-0.177635	-0.622757	0.110526	-0.153161	1.05588	-0.208915	-0.612215	-1.10574	-1.05224	0.102344	-0.0590524	-1.288	-0.852341	-0.369577	-1.01369
Ar	0.216344	-0.101478	1.23342	0.833833	1.77717	1.35053	0.359559	0.895225	0.342059	0.217502	0.1904	0.814783	-0.259248	0.3086	-0.13299	-0.348322	-0.166512	0.286302	0.517402	-0.00944864	2	0.713096	-0.369992	2	-0.833356	-1.40545	-1.29921	-0.988028	-0.532139	-0.483244	-0.749792	-0.333445	-0.239084	-0.262365	-0.147177	-0.118401	-0.717881	-0.885843	-1.20378	-1.27607	-1.43133	-1.253
Hoxa7	0.430621	1.69458	2	2	0.565934	0.639373	-0.758957	-0.569171	-0.568806	-0.494922	-0.0387264	-0.0322584	-0.819679	-0.582038	-0.409181	-0.586714	0.100582	-0.100795	-0.195831	-0.0581006	1.07532	-0.538617	-0.289046	0.226152	-0.474954	-0.598102	-0.370522	-0.585461	-0.46485	0.167425	-0.57568	0.511142	0.351451	0.154188	-0.559007	-0.405782	-0.431986	-0.591197	-0.700987	-0.432446	-0.416412	-0.708367
Rreb1	1.95585	1.43101	0.484768	-0.00615671	2	0.502567	0.883772	1.14573	1.63775	-0.470351	-0.170545	-0.465936	0.828542	0.536082	1.63983	-0.364927	0.114918	-0.516821	-0.338021	0.584855	0.25621	-0.307315	-0.0927396	0.692166	-0.153664	-0.513934	0.137433	-0.718064	-0.378436	-1.12737	-1.3882	-0.669101	-0.0525522	-0.603165	-1.12008	-0.918423	-0.815346	-1.08036	-1.02321	-0.862945	-0.954719	-1.09597
Sox4	2	2	1.01259	1.92079	-0.215832	0.666877	-0.353678	-0.0401254	-0.0802226	-0.579151	-0.442559	-0.433244	-0.314163	-0.19518	-0.163859	-0.136676	0.169328	0.124247	-0.353441	-0.279527	-0.316221	-0.649533	-0.356704	-0.258879	-0.593918	-0.607332	-0.628397	-0.567705	-0.594533	-0.153988	-0.57364	0.000558519	1.25912	1.55682	-0.472391	-0.400805	-0.596774	-0.642679	-0.610946	-0.556509	-0.710345	-0.762545
Egr1	0.324163	0.209772	0.133199	0.0369359	0.895537	0.038763	-0.489385	-0.638763	-0.543304	-0.266841	-0.35075	-0.475496	-0.620115	-0.670706	-0.688556	-0.627253	-0.713455	-0.712771	-0.811955	-0.743831	-0.498867	-0.956084	-0.797189	-0.516894	2	2	2	2	-0.235641	-0.228952	-0.595808	-0.156833	0.00697315	-0.0335613	-0.965915	-0.918706	0.174653	0.00752175	0.0984928	0.566274	0.754283	0.219933
Tet3	0.275475	0.312273	0.156808	0.732804	0.536642	-0.250394	0.273529	0.681478	0.2475	-0.284359	-0.519447	-0.0674088	-0.21592	0.51998	-0.0560401	-0.672208	-0.492263	-0.047549	2	-0.10352	-0.367386	-0.573327	-0.0952589	-0.291747	-0.22798	2	-0.257252	1.59671	-0.462091	-0.774075	-0.762025	-0.395004	-0.161399	-0.473365	-0.508198	-0.884482	-0.737501	-0.285571	-0.85251	-0.825822	-0.649075	-0.606398
Dbp	0.398812	0.461052	0.327576	0.687538	2	0.748118	-0.92789	-0.503118	-0.5863	-0.481565	0.315225	0.300297	-0.589588	-0.592729	-0.784759	-0.56979	-0.599807	-0.504048	-0.131963	-0.185849	2	-0.172177	0.0790257	2	-0.836435	-0.0890203	-0.233455	-0.783379	-0.396257	-0.887498	0.0126336	-0.626793	-0.0801946	0.314044	0.255422	-0.138325	-0.710109	-0.442379	0.0302042	-0.547071	-0.728619	-0.208046
Plag1	0.908917	0.763178	0.0088128	0.756725	-0.43967	0.582768	-0.133262	-0.0489965	0.232443	0.657996	1.0268	0.651122	1.72767	2	2	0.498448	1.18309	0.865479	0.546507	-0.453886	-0.549237	0.395964	0.478736	-0.492003	-0.109527	0.0203661	0.698909	-0.520798	0.761353	-1.20711	-1.26595	-1.03251	-1.21382	-1.34465	-1.1839	-1.10209	-0.938206	-1.06655	-1.17513	-1.16647	-1.05312	-1.03399
Mynn	-0.293284	0.580665	0.373767	1.67701	1.21455	2	-0.308072	-0.27318	-0.374988	1.80401	1.25373	1.35937	-0.176393	-0.184976	-0.272708	0.158953	-0.0963129	0.057652	-0.64448	-0.781373	-0.246226	-0.841753	-1.98239	-2	-0.228814	-1.40474	-1.36122	-0.671948	-0.935715	0.573005	0.431717	0.199041	0.530662	0.626336	0.624864	-0.0626298	-0.27077	0.603973	0.147599	-0.269251	-0.488237	0.148475
Egr3	2	2	1.36017	0.0356347	2	-0.428615	-0.0248864	-0.13142	-0.0967935	-0.197737	-0.253003	-0.307067	0.0936404	0.179758	0.0706226	-0.605764	-0.611009	-0.598739	-0.245708	-0.146764	-0.465057	-0.249958	-0.469844	2	-0.571626	0.195021	0.320931	-0.640895	0.247534	-0.725836	-0.770408	-0.698138	-0.0782133	-0.100827	-0.739744	-0.700214	-0.322844	-0.418079	-0.744219	-0.670235	-0.537947	-0.653426
Sox12	2	2	0.941711	1.06377	-0.0633498	-0.358909	0.709654	1.69658	1.99334	-0.543992	0.0489855	-0.152947	1.51956	1.80522	2	-0.453297	-0.0508403	-0.463082	-0.45082	-0.606672	-0.702642	-0.216999	-0.698906	0.0384764	-0.666662	-0.740031	-0.810454	-0.503485	-0.470163	-0.759377	-0.744765	-0.564929	-0.77596	-0.826615	-0.688691	-0.631695	-0.0963808	-0.291789	-0.677353	-1.03549	-0.906892	-0.574381
Cxxc5	2	2	0.922532	1.25737	-0.600497	0.706064	-0.676205	-0.617321	-0.680123	-0.517079	-0.601022	-0.476067	-0.672735	-0.54531	-0.649651	-0.599895	-0.558165	-0.408788	1.53036	-0.495605	-0.662258	-0.628126	-0.595668	-0.684535	-0.603552	1.78662	-0.269169	-0.176213	-0.428768	-0.32265	-0.441777	0.0899083	2	1.7774	-0.291931	-0.576175	-0.477043	-0.139873	-0.584896	-0.584562	-0.200685	-0.150006
Zbtb6	1.15348	0.964409	0.500399	0.400022	0.0685525	-0.47802	1.14617	1.10237	1.09538	0.346859	0.393043	0.407188	0.99163	1.28154	1.14885	-0.254027	-0.116988	-0.0364747	1.98851	-0.450965	-1.14574	2	-0.462655	-1.14467	-0.384341	-0.85623	-0.856222	-0.344082	2	-1.05897	-0.90942	-0.950979	-0.519815	-0.72632	-0.689523	-0.557988	-0.831657	-0.905647	-1.25031	-1.03457	-0.64949	-1.0597
Foxo3	0.622381	0.427894	0.632161	0.801299	-0.076112	-0.422844	0.603653	0.873722	0.349568	0.221523	-0.00637538	0.469228	0.499161	0.460782	0.467982	0.196859	0.0265778	0.0588248	0.0443488	0.674471	2	0.871061	1.75888	-0.0454015	0.729668	1.19595	1.64375	0.0424501	0.456698	-1.27214	-1.51199	-1.28545	-1.50282	-1.47727	-1.29389	-1.44425	-1.39062	-1.25035	-0.902016	-0.887214	-1.08921	-0.901463
Mecom	2	2	-0.21072	0.425629	0.832548	0.154772	-0.992802	-0.493175	-0.52267	-0.012603	0.656995	0.382405	-1.08095	-0.712105	-0.546334	-0.549289	0.460202	0.261547	-0.523749	1.73116	1.62542	-0.539528	0.364844	1.97046	-0.574203	0.492405	-0.727823	0.373208	-0.988534	-0.451707	-0.435076	-0.327712	-0.514258	-0.583551	-0.32095	-0.794919	-0.948442	-0.546497	-0.619731	-0.461879	-0.549674	-0.734226
Egr2	-0.243545	-0.274037	0.0721789	0.155985	1.06127	0.137034	-0.893637	-0.933455	-0.890397	-0.423372	-0.43172	-0.517129	-0.916957	-0.933591	-0.925154	-0.926166	-0.946659	-0.955893	-0.913986	-1.03565	1.25872	-0.961465	-0.967135	1.37088	1.99811	2	2	1.80657	-0.379698	0.103454	0.582855	0.231785	1.54321	1.40775	-1.19464	-1.18119	0.342525	0.14793	-0.308212	0.0349361	0.64023	0.142157
Zeb1	-0.0310454	0.265972	0.125145	1.63126	2	0.311837	-0.424726	-0.158495	-0.206897	-0.137852	0.0666765	0.171551	-1.06052	-0.618275	-0.943842	-1.22625	-1.12218	-0.873504	-0.142884	1.80668	-0.522914	-0.531165	0.835283	2	-0.188187	-0.389246	-0.177828	-0.555507	0.553107	-0.772468	-0.214066	-0.31309	0.35422	-0.320505	-0.801197	-0.30235	-0.418186	-0.950498	-0.0495848	0.619665	0.64566	-0.570943
Ahctf1	0.192538	0.578447	-0.51591	0.890647	2	2	-0.839648	0.817013	0.720199	-0.855919	0.491414	0.660973	-0.532751	0.292266	0.799061	-0.516583	0.216565	-0.0226918	-0.393691	-0.411455	2	-0.181214	-1.00298	-0.831376	-1.45116	-0.997669	-1.41304	-1.25694	-0.23113	-0.51542	-0.697207	-0.376262	0.503242	0.619428	-0.56451	-0.0632536	0.172273	-0.124372	0.0948185	-0.649922	-0.778668	-0.120946
Zfp202	0.611496	1.3664	0.649492	2	-0.820834	1.50027	-0.754491	-0.776575	-0.672446	0.131305	0.189572	-0.00465715	-1.22271	-1.2545	-1.19259	-0.0938081	-0.071347	-0.109121	0.44851	-0.892296	-0.911295	-0.15767	0.377627	1.28378	-0.515862	-1.53507	-0.796673	-1.417	0.328832	1.36203	1.17067	1.0023	1.31661	1.28033	-1.19316	-0.707518	-0.00912497	-0.665117	-0.784333	0.0442968	0.726269	-0.236803
Gata2	2	2	1.82227	-0.0420839	0.149864	-0.45018	-0.312592	-0.175697	-0.303851	-0.185116	-0.129505	0.0204284	-0.536841	-0.467203	-0.55819	-0.27512	-0.27741	-0.1648	1.12205	-0.0376406	-0.0887841	0.335812	-0.366336	0.367382	-0.30788	-0.256789	-0.355417	-0.195755	-0.233441	-0.524663	-0.619174	-0.387835	-0.471064	-0.59995	-0.141743	-0.412432	-0.539676	-0.298005	-0.551182	-0.527226	-0.445543	-0.471593
Hic2	1.49191	1.19846	1.73546	1.13756	-0.415423	-0.569055	0.0519631	0.193138	0.147154	-0.860894	-0.810872	-0.727688	0.0709727	-0.316331	0.10373	1.45737	1.17176	0.708888	-0.0818054	1.34391	-0.394069	0.0788248	1.32772	2	-1.00601	-0.899938	-0.058013	-1.30212	0.480946	-1.0587	-1.14487	-0.566949	-0.144127	-0.442644	-0.938663	-0.533012	-0.163512	-0.733072	-0.780242	-0.84772	-0.703524	-0.661956
Zfp770	-0.110095	0.00733861	2	0.424504	1.78299	-0.326795	0.66135	0.888473	0.85099	0.173291	0.309905	0.32598	0.7805	1.22288	0.752399	-1.12542	-1.10954	-0.99157	2	-0.306021	-0.906614	1.92533	-0.0250955	-0.888896	-0.465888	-1.089	-1.1785	-0.292231	2	-0.740795	-1.06702	-0.511475	-0.343463	-0.572057	-0.660964	-0.445647	-0.576297	-0.769447	-0.767519	-0.520619	-0.376737	-0.734415

## Sheet: TFs active in MP
	Naive_Kaech_Kaech	Naive_Kaech_Chung	Naive_Mackay_Chung	Naive_MilnerAug_Chung	Naive_Renkema_Chung	Naive_Scott_Scott	MP_Kaech_Chung	MP_Kaech_Kaech	MP_Kaech_Scott	MP_MilnerAug_Kaech	MP_MilnerAug_Scott	MP_MilnerAug_Chung	TE_Kaech_Chung	TE_Kaech_Kaech	TE_Kaech_Scott	TE_MilnerAug_Kaech	TE_MilnerAug_Scott	TE_MilnerAug_Chung	TCM_Mackay_Chung	TCM_MilnerAug_Chung	TCM_Renkema_Chung	TEM_Mackay_Chung	TEM_MilnerAug_Chung	TEM_Renkema_Chung	TRM.IEL_Milner17_Milner17	TRM.IEL_MilnerApr_Chung	TRM.IEL_MilnerApr_Milner17	TRM.IEL_Milner17_Chung	TRM.liver_Mackay_Chung	TexProg1_Beltra_Beltra	TexProg2_Beltra_Beltra	TexProg_Beltra_Chung	TexProg_Hudson_Chung	TexProg_Hudson_Beltra	TexEff_Beltra_Beltra	TexEff_Beltra_Chung	TexEff_Hudson_Chung	TexEff_Hudson_Beltra	TexTerm_Beltra_Beltra	TexTerm_Beltra_Chung	TexTerm_Hudson_Chung	TexTerm_Hudson_Beltra
Glis3	-0.799151	-1.25453	-0.90887	-0.595468	-0.264183	-0.685382	0.626033	0.806628	1.06122	0.706524	1.14584	0.776636	0.9832	0.361355	0.249618	0.195556	-0.332159	-0.351476	0.358162	0.585509	-0.581783	-0.605152	0.315685	0.0249655	0.169815	2	1.79387	-0.104098	2	-1.11764	0.274783	-1.1463	-0.419445	-0.310052	-1.1012	-1.152	-0.574788	-0.430967	-0.823884	-0.886047	-0.822072	-0.912002
Foxn2	0.264617	0.049712	-0.665253	-0.364344	-0.141279	0.213852	0.530171	1.00571	0.611972	0.60922	0.819641	1.0377	0.995248	0.259548	0.298386	1.45321	0.37728	0.838825	-0.401214	0.288125	2	-0.413109	-0.147947	-1.63899	-0.421328	-0.291295	-0.0503698	-0.58972	0.536003	-1.03145	-0.664911	-1.25137	-0.872958	-0.560935	-0.403121	-0.735587	-0.763292	-0.447258	-0.619388	-0.978882	-0.802498	-0.464363
Zfp341	-0.087553	-0.183761	0.983495	-0.608231	-1.1815	-1.20568	1.18906	0.619163	0.98681	1.02144	0.772835	0.431854	0.724035	0.517308	0.479705	0.590764	0.343232	0.311392	0.690174	0.550824	2	0.317345	-0.0619938	-1.17533	0.775785	0.81133	0.931262	0.559712	0.666895	-1.39819	-1.44138	-1.29677	-0.570218	-0.781202	-1.02095	-0.776647	-0.843285	-1.04277	-1.11383	-0.793407	-0.874199	-1.18112
Myb	0.407312	0.531335	-0.294295	-0.400283	1.10537	-0.596105	0.76661	0.914116	0.60923	0.54372	0.437905	0.719942	0.110201	-0.202616	-0.435063	0.208123	-0.240512	-0.0162616	-0.120982	-1.24624	2	-0.805655	-1.11364	0.581006	0.936989	-1.36687	-1.32471	0.298082	-1.07683	-0.21711	0.142476	-0.0553147	2	2	-0.860717	-0.810959	-0.17663	-0.23104	-1.06105	-1.01929	-1.10304	-1.11892
Zbtb6	1.15348	0.964409	0.500399	0.400022	0.0685525	-0.47802	1.14617	1.10237	1.09538	0.346859	0.393043	0.407188	0.99163	1.28154	1.14885	-0.254027	-0.116988	-0.0364747	1.98851	-0.450965	-1.14574	2	-0.462655	-1.14467	-0.384341	-0.85623	-0.856222	-0.344082	2	-1.05897	-0.90942	-0.950979	-0.519815	-0.72632	-0.689523	-0.557988	-0.831657	-0.905647	-1.25031	-1.03457	-0.64949	-1.0597
Jrkl	-0.559057	-0.503471	-0.804877	-0.691867	-1.11869	-0.567696	0.851939	0.85273	0.796952	0.245885	0.328254	0.277012	1.7356	1.60198	1.56024	0.7188	0.488433	1.06849	2	-0.0308391	-0.587926	0.781092	-0.811539	-1.07305	0.435309	-0.531935	-0.65083	-0.0362272	2	-0.654481	-1.1304	-0.772461	-0.815402	-0.865829	-0.587954	-0.587497	-0.590222	-0.623232	-0.714248	-0.926084	-0.607172	-0.268479
Hoxb4	-1.12854	-0.909326	0.322135	-0.126346	-0.316066	-0.810825	0.804656	2	1.78054	0.147629	1.0094	1.30299	0.758887	2	2	-0.949579	-0.487525	-0.596619	1.22286	-0.250314	0.301906	0.88621	0.0986384	-0.202043	-0.846312	-0.878924	-0.859998	-0.889211	0.362126	-0.439428	-0.903878	-0.315098	-0.561061	-0.564339	-0.635862	-0.473417	-0.0795465	-0.342515	-1.00146	-0.947449	-0.367551	-0.562733
Atf6	-0.63367	-0.812017	-1.85712	-1.27398	-2	-0.977076	1.31902	0.506728	0.860263	1.34544	1.02103	0.455283	2	0.956514	1.137	1.79072	1.05125	0.750061	0.308615	0.503256	-0.846468	0.685484	0.503867	-2	0.905646	-0.624928	-0.213769	0.0478406	0.497795	-0.924078	-0.476978	-0.816867	-0.832246	-0.572978	0.26103	0.346385	-0.102548	-0.100898	-0.123069	-0.425583	-0.783301	-0.473037
Tcf7	1.18738	1.62639	1.87957	1.5621	0.919234	1.88153	0.344477	0.897315	0.769787	0.133418	0.467844	0.590428	-0.746251	-0.473403	-0.614362	-1.05372	-0.998826	-0.927323	0.935231	0.101405	0.0897635	0.415855	-0.201117	-0.281847	-1.05054	-0.913537	-0.911664	-1.04378	-0.465069	0.431954	0.626164	0.663271	1.43737	1.46692	-0.80763	-0.768905	-1.09212	-1.11144	-1.15246	-1.17378	-1.32824	-1.31139
Zfp770	-0.110095	0.00733861	2	0.424504	1.78299	-0.326795	0.66135	0.888473	0.85099	0.173291	0.309905	0.32598	0.7805	1.22288	0.752399	-1.12542	-1.10954	-0.99157	2	-0.306021	-0.906614	1.92533	-0.0250955	-0.888896	-0.465888	-1.089	-1.1785	-0.292231	2	-0.740795	-1.06702	-0.511475	-0.343463	-0.572057	-0.660964	-0.445647	-0.576297	-0.769447	-0.767519	-0.520619	-0.376737	-0.734415
Epas1	-0.611112	-0.453304	-0.617718	-0.48239	-0.835367	-0.764935	1.41545	1.64441	1.09718	0.281398	0.0836009	0.340327	1.96319	2	2	0.506064	0.916637	1.30588	0.00737441	0.599942	-0.882228	0.0438256	0.0978365	-0.871436	0.224036	-0.371624	-0.216746	-0.234384	0.461932	-1.05003	-1.01113	-0.967702	-0.4813	-0.876388	-0.916429	-0.661564	-0.449154	-0.791954	-0.913089	-0.817731	-0.418008	-0.74543
Lcorl	-1.33065	-0.931654	-0.73868	0.394709	0.129094	1.75811	1.93482	0.688759	0.361161	2	0.739304	1.62738	-0.170069	0.907603	0.300615	-0.596464	-0.409047	0.338	0.35101	-0.956509	-1.62576	0.126889	-1.3738	-0.0957421	0.880051	-1.28914	0.22025	-1.21117	-0.410311	-0.396588	-1.04721	-0.368762	-0.36832	-0.225036	-0.494401	-0.019678	-0.608397	-0.824744	1.73895	-0.313912	-0.355453	0.632576
Ar	0.216344	-0.101478	1.23342	0.833833	1.77717	1.35053	0.359559	0.895225	0.342059	0.217502	0.1904	0.814783	-0.259248	0.3086	-0.13299	-0.348322	-0.166512	0.286302	0.517402	-0.00944864	2	0.713096	-0.369992	2	-0.833356	-1.40545	-1.29921	-0.988028	-0.532139	-0.483244	-0.749792	-0.333445	-0.239084	-0.262365	-0.147177	-0.118401	-0.717881	-0.885843	-1.20378	-1.27607	-1.43133	-1.253
Zfp691	-0.0135503	0.243608	0.490328	0.28241	-1.67029	1.11563	0.53621	1.10547	0.642457	0.219724	0.324505	0.731852	1.35215	2	1.22314	-0.15253	-0.143819	0.108537	2	0.330003	-1.39227	0.18395	0.406451	1.45061	-0.0117722	-0.862441	-0.815275	-0.249784	0.276214	-2	0.269818	-1.89148	-1.15219	-1.32311	-0.173086	-0.327753	-0.399397	-0.512475	-0.986424	-0.85426	-0.34163	-0.542977
Lcor	-0.440364	-0.736036	-0.934521	0.0252865	0.0919593	0.909917	2	1.1041	0.438334	2	-0.00956701	1.52399	-0.221774	0.791838	0.540591	0.552762	0.678538	1.78951	0.899733	1.23629	0.0758529	-0.308171	-1.54146	-1.42095	1.46097	-0.565863	-0.450166	-0.270475	0.7211	-0.537812	-0.831382	-0.851842	-0.966257	-0.328416	-1.58137	-0.855216	-1.29082	-1.61573	0.207796	-0.595113	-0.513998	-0.364182
E2f3	-0.0428424	-0.327808	0.443787	-1.70691	-1.83838	-1.21663	1.7165	0.797067	1.31598	0.653972	0.30501	0.0113984	1.76393	1.36046	1.44818	-0.0157236	-0.29522	-0.307068	0.352994	-0.322818	-1.70607	0.0269837	-0.652329	0.501229	1.12148	-0.0224285	-0.21468	1.25826	1.33102	-1.68894	-1.17577	-1.66008	0.417928	0.36619	-1.32615	-1.13274	0.346102	0.0460092	-0.551472	-0.115714	0.766153	-0.0308486
Foxo3	0.622381	0.427894	0.632161	0.801299	-0.076112	-0.422844	0.603653	0.873722	0.349568	0.221523	-0.00637538	0.469228	0.499161	0.460782	0.467982	0.196859	0.0265778	0.0588248	0.0443488	0.674471	2	0.871061	1.75888	-0.0454015	0.729668	1.19595	1.64375	0.0424501	0.456698	-1.27214	-1.51199	-1.28545	-1.50282	-1.47727	-1.29389	-1.44425	-1.39062	-1.25035	-0.902016	-0.887214	-1.08921	-0.901463
Sp100	-0.330169	-0.525697	-0.199564	0.209806	-1.33728	0.947614	-0.196435	0.47181	0.432339	1.2701	0.824411	0.719245	-0.241162	1.50114	0.349583	-0.278574	0.714213	1.50423	-0.403553	-0.570789	-1.03034	-0.369409	-0.747579	-0.11709	-0.583021	-1.39293	-1.29149	-0.896476	-0.688668	-0.204997	-0.464912	2	1.56844	-0.865118	-0.471113	1.65213	0.854381	-0.853478	-0.795539	-0.0820524	-0.575851	-0.973372
E2f2	-0.858131	-0.842109	-0.850812	-1.5304	-0.516411	-0.678517	0.441067	-0.0251274	0.250096	0.783663	0.498806	0.343827	2	1.28402	1.4689	1.78177	1.20499	1.01191	0.0831039	-1.40498	-1.50449	0.310048	-0.872478	-0.785408	-0.461159	-1.5803	-1.6331	-0.0684469	-0.563814	0.940252	0.833431	0.723522	-0.415618	-0.27626	0.402418	1.05753	1.65595	0.75131	-0.918824	-0.700339	-0.530385	-0.885372
Zfp212	-1.0579	-0.912178	-0.0368595	1.10013	-2	1.99083	-0.0879535	0.460479	0.895273	0.562879	1.91513	1.33835	-0.0986072	0.361577	1.31235	-0.0238255	1.70727	0.670689	-0.19657	1.40769	-2	0.118211	0.803692	-2	-0.136205	-0.319858	-0.0190216	-0.548083	0.0625902	-0.290791	-0.945523	0.346786	0.137846	-0.713424	-0.924538	-0.377413	-0.0834633	-0.762634	-0.746738	-0.0729156	0.213318	-0.3977
Cenpb	-0.096293	0.164224	2	-0.307633	-0.0382885	-0.483405	0.399991	0.171015	0.343933	0.00829852	-0.0356206	-0.190006	0.315009	0.359133	0.167207	-0.227074	-0.224838	-0.123858	-0.125545	-0.2633	-0.617941	-0.120953	0.00779768	-0.576524	-0.34349	-0.475579	-0.426155	-0.451939	2	-0.403534	-0.624287	-0.473309	-0.356526	-0.42805	-0.31569	-0.348237	-0.295013	-0.265568	-0.571782	-0.37989	-0.23022	-0.480894
Rel	-0.0347984	0.0076385	-0.629883	0.22607	-0.413378	0.195831	-0.12934	1.71166	0.927815	0.0626545	0.983887	1.38534	-0.353467	1.13689	0.953005	-0.640945	0.595618	0.769927	0.58023	0.218282	-1.74318	0.433222	0.609982	-0.108125	2	0.145785	0.81808	1.45683	0.751037	-0.916971	-1.30942	-1.03373	0.392856	-0.02754	-1.28818	-1.33279	-1.16343	-1.03209	-1.28792	-1.33076	-1.16209	-1.07417
Pou4f1	-0.877994	0.379885	-0.120458	1.23245	0.143856	-0.268058	-0.0564536	1.63392	0.711777	0.372494	1.64364	2	1.24428	1.15964	0.563309	-0.610274	-0.690707	-0.335569	1.0944	0.896855	-0.54535	0.858146	-0.424415	-0.837257	0.140788	-0.206741	-0.8869	0.476408	2	-0.86577	-0.799585	-1.21635	-1.35944	-0.866872	-0.548059	-1.24493	-0.679441	0.0189951	-0.958689	-1.42643	-1.16402	-0.255354
Vezf1	0.118461	0.749526	1.19931	0.755203	-0.364755	1.45734	1.55761	0.413732	0.534311	1.90345	0.330623	0.132655	1.44425	0.306511	1.1632	1.39176	0.972109	0.335131	0.264364	-0.236703	-1.47091	0.0615126	-0.595522	-2	0.0446924	-0.710651	0.261216	-0.956079	0.454328	-0.900561	-1.05894	-0.430955	-0.180922	-1.23402	-1.43506	0.322883	-0.195655	-1.49581	-1.2537	0.280695	0.128757	-1.47527
Phf21a	-0.769097	-0.770318	-0.938415	-0.228771	-0.436889	-0.981837	0.237929	0.539092	0.21487	-0.150071	0.180702	0.821002	-0.372403	-0.0673813	0.285837	-0.858036	-0.580543	-0.759063	-0.162552	2	2	0.317765	0.932631	-0.482033	-0.74048	-0.5011	-0.614007	-0.668903	-0.0133427	0.103357	-0.874463	0.732253	0.970618	-0.0885941	0.00906603	-0.321934	-0.288423	-0.0455509	-0.217147	-0.434831	-0.211762	-0.0912811
Plag1	0.908917	0.763178	0.0088128	0.756725	-0.43967	0.582768	-0.133262	-0.0489965	0.232443	0.657996	1.0268	0.651122	1.72767	2	2	0.498448	1.18309	0.865479	0.546507	-0.453886	-0.549237	0.395964	0.478736	-0.492003	-0.109527	0.0203661	0.698909	-0.520798	0.761353	-1.20711	-1.26595	-1.03251	-1.21382	-1.34465	-1.1839	-1.10209	-0.938206	-1.06655	-1.17513	-1.16647	-1.05312	-1.03399
Tbx21	-1.55335	-1.57101	-1.6811	-1.74478	-1.81979	-1.51654	0.055367	0.233558	0.103602	0.555588	0.579238	0.737032	0.905164	1.15134	1.02574	1.58175	1.64546	1.78333	-0.306504	0.563257	-1.80081	0.0798574	0.735804	-1.23223	-0.222094	-0.360405	-0.0929342	-0.429637	-0.505253	0.0980165	0.108067	0.0508117	-0.299238	-0.151948	1.58199	1.15258	0.541617	0.851639	0.114825	-0.38722	-0.544898	-0.0159083
Nr6a1	-1.06235	-1.10226	-0.0174829	-0.258759	-0.619937	-0.0772529	-0.154289	0.667096	0.204034	1.26778	2	2	0.103391	0.601185	0.457618	-0.145732	0.431114	0.508289	2	-0.0929175	-0.389629	0.317483	1.14088	-0.151703	-0.257395	-0.931937	-0.830257	-0.562833	-0.166768	0.357751	-1.17477	2	0.946934	0.168007	-1.17422	-0.89098	-0.783492	-0.989261	-1.23004	-1.07337	-0.91052	-1.12926
Zfp777	0.0185364	2	0.89252	0.620867	1.48821	-0.941105	0.257624	0.295411	0.724388	0.0427343	0.377568	-0.151745	0.624503	0.131798	0.568754	-0.248225	-0.304616	-0.508608	-0.384465	-0.855349	-1.42866	-0.329173	-0.609764	2	-1.18183	-0.919532	-0.893208	-1.2246	2	-0.660177	-0.425031	0.929334	-0.0305208	-0.574388	-1.27934	-0.953495	0.496487	-0.484977	-0.803098	0.521977	0.386059	-0.91482
Cxxc1	0.16116	-0.606321	-1.14405	-0.879179	-0.744332	2	-0.022985	-0.0557855	0.487649	1.1683	1.40446	0.65038	-0.0864777	-0.192997	0.0235239	0.61798	0.679021	0.845956	-0.650608	2	-2	0.245773	0.656316	-0.963907	-1.11007	-0.716449	-0.761367	-1.19866	0.623712	0.536026	-0.530829	-0.45603	-0.276521	-0.896198	-0.807011	-0.358091	-0.016199	-0.649645	0.703363	0.841387	-0.164262	0.0354615
Zbtb22	-0.997872	0.38153	1.18094	-0.621599	-0.0146022	-0.731926	0.837117	1.01194	0.865931	-0.00692737	-0.0563956	0.0693082	0.375081	0.98205	0.198601	-0.453865	-0.789307	-0.306046	2	-0.6363	-1.86334	0.0439552	-0.731412	-1.78859	-1.03827	-1.08832	-1.09541	-1.06828	0.642783	-1.40176	-0.864835	-0.30286	0.728155	0.203834	0.801109	1.43468	1.18931	0.997066	0.0534459	-0.755187	0.166456	1.39545
Zfp580	0.7762	0.92746	1.69903	-0.369216	-1.16727	1.69706	0.0325175	-0.061222	0.143348	2	2	1.91798	-0.0385425	-0.0768943	0.228409	0.991471	1.50447	1.00964	-0.250546	-0.0659494	-1.18394	-0.904343	-1.31949	-1.20986	0.63285	-1.22469	-0.965907	-0.211285	-0.876184	-0.434344	-0.2632	-0.0560687	-0.023031	-0.419468	-0.492894	-0.102212	-0.54314	-0.784558	-1.02261	-0.83041	-0.573817	-0.75109
Lef1	1.30583	1.61926	1.355	2	1.16033	2	-0.29077	0.0228315	0.0566676	0.12039	0.621188	0.53861	-0.442769	-0.225691	-0.290175	-0.12545	0.108037	0.220599	0.659091	0.443067	0.237448	-0.436142	0.0352525	-0.264096	-0.777825	-1.02937	-0.984795	-0.883769	-0.722049	-0.244203	-0.248483	-0.114417	-0.115295	-0.0833456	-0.564935	-0.369584	-0.810724	-0.895625	-1.15416	-1.13333	-1.2146	-1.21675
Fbxl19	0.104761	0.456889	2	-0.199173	-0.195348	-0.635667	0.932849	0.355131	0.935319	0.00560905	-0.162795	-0.311675	2	1.07369	1.8181	-0.0852484	-0.407189	-0.5201	0.0282646	-0.158092	-0.672372	0.672578	-0.353672	-0.536443	-0.309584	-0.711906	-0.63624	-0.390182	0.0674831	-0.717234	-0.634804	-0.694496	-0.320408	-0.307581	-0.710775	-0.764313	-0.532182	-0.507834	-0.585	-0.542895	-0.508461	-0.552988
Sp140	-0.153632	-0.219538	0.291242	0.167212	-0.829098	-0.588124	0.10958	-0.245123	0.949552	1.67588	2	0.899719	0.506767	0.325114	1.83838	0.829505	2	0.921621	-0.681129	-0.283299	-0.125555	-0.48123	0.770182	-1.02201	-0.170911	-0.878617	-0.998228	0.56739	-0.621391	-0.834284	-0.803964	-0.363048	-0.443475	-0.681345	-0.354936	-0.717867	-0.841483	-0.397029	-0.569678	-1.10238	-1.05291	-0.451425
Lyl1	2	2	0.101766	-0.518804	2	-0.554904	0.10535	0.283948	0.28477	-0.204535	-0.0622201	-0.047808	-0.0548243	0.069995	0.0627234	-0.52531	-0.481148	-0.455131	0.0980153	-0.268181	-0.160672	0.0247936	0.341467	-0.117083	0.0651689	-0.613068	-0.618898	-0.0360276	0.702998	-0.171144	-0.683583	-0.0148153	-0.610671	-0.668145	-0.687476	-0.620989	-0.435001	-0.522743	-0.717925	-0.707097	-0.558707	-0.538403
Nfia	0.069039	0.696471	-0.675707	-0.39622	-1.47805	1.46465	-0.23982	0.270948	-0.0325796	1.64239	1.80364	2	-0.430841	-0.142091	0.29294	-0.372059	0.315015	-0.156643	-0.610828	2	-1.37033	-0.62203	0.528549	-1.358	0.504858	-0.0443914	0.414223	0.215455	-1.01821	-1.73278	-0.326794	-1.79852	0.823332	1.17477	0.354834	0.185975	0.204459	0.223948	-1.137	-1.42353	-0.469168	0.107322
Esr1	1.68783	2	0.0955248	1.6785	2	0.555078	-0.36356	0.207817	0.0857397	0.906244	1.80834	2	-0.566807	-0.185834	-0.486513	-0.0656176	0.418107	0.825033	-0.458838	-0.682266	-0.618093	-0.44567	-0.441508	-0.546514	-1.07851	-0.317004	-0.400563	-1.1342	-0.397614	0.154486	-1.17411	0.31507	-0.200962	-0.30681	-1.06348	-0.976796	-0.416601	-0.525874	-0.920555	-0.86423	-0.672525	-0.720355
Pou2f2	-0.924775	-0.494465	-0.816035	-0.349954	-1.78695	-1.63579	0.954499	2	1.40728	-0.392263	0.0911874	0.319246	0.562365	1.44562	1.24477	-0.470623	-0.089037	0.128419	0.448914	0.431375	0.0325881	-0.420926	1.4293	-1.17734	-1.00244	-1.17936	-1.14436	-1.16004	-0.295384	-0.209687	-0.269621	-0.0214546	2	1.78121	0.19668	-0.16082	0.0163614	0.280077	-1.03044	-0.987369	0.269713	0.292617
Mybl1	0.306338	0.148685	-0.785717	-0.625594	-0.649128	-0.688806	-0.0867272	-0.0671332	0.0445616	2	2	2	0.8616	0.294152	0.406842	0.482707	0.492731	0.264386	0.945086	-0.787647	-0.539756	1.71526	-0.707897	-0.0905123	0.316489	-0.92664	-0.898415	0.0446582	0.794604	-1.19931	-1.37388	-1.28188	-0.397406	-0.264939	-0.00439459	-0.0202895	0.706462	0.969755	-1.42337	-1.29987	-0.879398	-1.02733
Grhl2	-0.464748	-0.514124	-0.460053	-0.429036	-0.386994	-0.293372	-0.104469	-0.190374	-0.121847	0.591686	0.597915	0.467204	-0.250766	-0.182235	-0.17922	-0.149254	-0.0397102	-0.0286995	-0.404265	-0.394443	1.86386	-0.145999	-0.22254	2	-0.446007	-0.199448	-0.323528	-0.285308	-0.403622	-0.0745304	-0.349765	-0.352836	-0.177037	-0.0184593	0.0259155	-0.0334437	-0.284672	-0.23311	-0.430875	-0.350502	-0.133397	-0.273522
Zbtb7b	-0.265348	-0.11799	-0.478973	-0.702694	-0.583187	-0.715419	2	1.80753	2	-0.0131839	-0.261696	-0.321249	1.26756	2	2	-0.30541	-0.151717	-0.212169	0.7091	-0.2566	0.52678	0.202665	-0.450461	-0.735221	-0.50793	-0.596186	-0.609427	-0.449236	0.724341	-0.791826	-0.641525	-0.753647	-0.483982	-0.598521	-0.605066	-0.447764	-0.333285	-0.525697	-0.732001	-0.635625	-0.406705	-0.595224
Hsf2	0.340465	0.0837849	-0.130406	0.600842	-0.785251	0.457701	-0.19751	-0.254962	-0.0288716	0.210402	0.573436	0.34117	-0.65771	-0.154918	-0.246835	-0.160783	0.50063	0.662738	-0.000865678	-0.370187	2	0.123356	-0.321616	1.49599	1.52338	0.115908	0.367869	0.609042	1.43153	-0.868209	-0.999558	-0.946249	-0.574232	-0.592611	-0.819104	-0.762182	-0.741987	-0.75411	-1.02204	-0.986287	-0.82366	-0.856754
Zscan26	0.287842	0.0177914	-0.279344	2	-1.03327	1.39007	-0.307402	-0.000531485	-0.241986	0.577925	0.498134	1.02591	-0.300922	-0.277147	-0.157585	0.245945	0.357265	0.0898296	1.71023	1.04408	-0.927411	0.740994	-0.31861	-1.07271	-0.366203	-0.116039	-0.432857	-0.206273	2	-1.00226	-0.819751	-0.67078	-0.275697	-0.505789	-0.794216	-0.354604	-0.420732	-0.755926	-0.811393	-0.758995	-0.674038	-0.65635
Zfp322a	-0.481898	-0.415184	0.169684	1.1277	2	1.04207	-0.329953	0.202216	0.171816	0.635987	1.8893	1.92771	-0.266116	0.298476	-0.0301332	0.0459026	0.530917	0.761572	0.797699	0.0457981	-0.577253	1.03266	-0.995118	-2	-0.227138	-1.64378	-1.24346	-1.03969	0.244865	-0.47847	-1.26544	0.522799	-0.468499	-0.658433	-0.547755	0.264823	-0.290562	-0.841551	-0.842401	-0.105898	0.192723	-0.572564
Rora	-1.62076	-1.53476	-1.53184	-1.38744	-1.39686	-1.28699	-0.408411	0.353883	-0.145132	0.582366	0.863379	1.56285	-0.0464463	0.286155	0.192808	0.911268	1.25198	1.5926	-0.259331	1.19933	-1.79709	-0.00566138	1.48771	0.0120862	0.205893	0.288646	-0.350523	0.333369	-0.352144	-0.0827057	0.311004	0.590349	-0.811149	-0.875296	1.39229	2	-0.296058	-0.528051	0.232949	0.867273	-0.930658	-1.06631
Pou6f1	-1.22711	-0.482923	-0.290213	-0.528664	-1.58647	-1.34298	-0.28386	1.95722	1.26932	-0.43662	0.715859	0.759111	-0.266545	-0.594958	0.0550218	-0.8051	-0.415932	-0.863598	0.988687	2	0.379833	0.162674	-0.234122	-0.241112	-1.30118	-1.0862	-0.848587	-1.35702	-0.034203	1.18809	0.0635581	1.10473	1.62512	1.22134	0.258281	-0.599094	0.0596191	0.559218	-0.505739	-0.53012	0.15904	0.0174854
Snai3	-0.944743	-0.889685	-0.68899	0.959357	-1.8827	0.213381	-0.153925	-0.0235583	-0.328209	1.51815	0.812935	1.42939	-1.04452	-0.668146	-1.13583	-0.431476	-0.691539	-0.0793413	-0.244251	2	-1.84684	-0.983294	-0.109354	-1.93652	1.02306	0.38517	0.443002	1.285	-0.272004	0.17314	0.3394	0.00343716	-0.493992	-0.580273	-0.283083	-0.204279	0.0846206	-0.0760096	0.876012	2	1.39171	0.470385
Zfp524	-0.255656	-0.099807	-0.385911	0.124929	-1.68994	1.05324	-0.299172	-0.225241	-0.0184539	1.26864	1.929	1.39962	-0.358125	0.00773849	-0.294158	0.95729	1.32335	1.71028	0.103378	2	-1.67525	-0.59305	2	-1.65744	-0.257401	0.251868	0.0795167	-0.565122	-0.790196	-1.33565	-1.13624	-0.215072	-0.211306	-0.779841	-0.0955409	0.142893	0.0387269	-0.161201	-0.737307	-0.345121	-0.349192	-0.656532
Gmeb1	0.302423	0.0165214	-0.806486	0.79112	-1.87018	1.1594	0.515575	-0.36013	-0.0864198	2	1.22468	0.697478	0.173224	-0.107715	0.1078	0.329424	0.239559	-0.00942929	-0.621283	1.07501	-1.06363	-0.424493	1.92231	-0.454123	0.969421	1.62462	2	0.205411	-0.26777	-0.456073	-0.898691	-0.964346	-0.782476	-0.6955	-0.925502	-0.839427	-0.817412	-0.758234	-0.753008	-0.815333	-0.933586	-0.755609
Usf2	1.34939	1.00137	1.35074	-0.385366	1.05175	-1.10056	1.31471	1.6859	1.5918	-0.314542	-0.102211	-0.0771333	0.774683	1.17535	1.32531	-0.24851	0.260261	0.103586	1.42394	-0.378946	0.298252	1.08796	0.0795231	-0.774014	-0.687872	-0.152111	-0.226895	-0.629795	2	-0.994346	-0.900662	-1.03827	-0.997518	-0.94493	-0.539637	-0.834188	-1.17105	-1.01785	-1.1418	-1.10885	-1.0833	-1.16299
Arid3b	-1.40721	-0.0132684	-0.403721	2	-1.7441	-0.65016	0.170943	1.0667	0.499975	-0.563772	0.377454	0.881258	-0.540917	1.54927	1.0911	-0.646623	1.3236	1.57681	-0.68345	0.0165932	-1.10524	1.282	2	-0.893646	-0.529642	-0.304114	-0.620678	-0.00943576	-0.454052	-1.12601	-1.21993	-0.657295	-0.0804119	-1.1062	-0.548644	0.331743	0.587499	-0.247577	-0.535515	-0.554448	0.499682	0.308354
Kdm2a	-0.488545	0.0964649	1.00995	0.493148	0.638592	-0.618254	0.743944	0.613125	2	-0.166683	0.693635	-0.479697	0.164968	0.228486	0.937713	-0.477403	0.49283	-0.313207	-1.34095	-1.43598	-1.07834	1.11906	1.22218	-0.166191	-1.34946	-0.839893	-0.670307	-0.76663	-0.809263	-1.03588	-0.650347	2	2	-0.431317	-0.392095	0.627369	0.434029	-0.385543	-0.285749	-0.857803	-1.24908	-0.576934
Yy1	1.06897	1.36728	1.15688	0.00498634	-0.401197	-1.11155	1.78787	1.20074	0.998984	0.0960017	-0.350407	-0.167498	1.64351	1.18624	1.39512	-0.0715758	-0.3262	-0.316445	0.593272	-1.05559	2	1.46945	-0.736807	0.382248	-0.795005	-0.609816	-0.869479	-0.53242	1.60419	-1.09908	-1.05572	-0.910206	-0.790908	-0.892183	-1.05891	-1.01244	-0.576776	-0.757633	-1.14051	-0.706981	-0.0206934	-0.680146
E2f8	-0.661975	-0.374187	-0.745396	-0.862629	-0.930712	-0.47111	-0.405669	0.0612412	-0.105111	0.0418579	0.545905	0.743618	-0.0980416	0.50834	0.080501	0.552261	0.826178	1.46107	-0.764409	-0.942187	-0.86619	-0.77586	-0.936634	-0.961864	0.321165	-0.653538	-0.859976	0.563012	-0.283675	-0.473858	2	0.394813	-0.942803	-1.07594	0.444924	0.171067	2	2	-0.810612	-0.905191	1.32051	-0.142632
Thra	1.80687	1.83292	2	1.89121	-0.726228	-0.325549	-0.112909	0.474168	0.110471	-0.351719	-0.208588	0.00942584	-0.412484	-0.108438	-0.245598	-0.742049	-0.599979	-0.573278	1.56671	0.356483	1.05601	0.140042	0.712201	0.607419	-0.881819	-0.371507	-0.389181	-0.899241	2	-0.6012	-0.937867	-0.394145	-0.542865	-0.658884	-0.782351	-0.713682	-0.777716	-0.846267	-0.84896	-0.726979	-0.545351	-0.714804
Zfp300	-1.41377	-1.29664	-0.588063	-0.48175	-0.841701	0.030659	-0.736742	0.781002	-0.0119181	1.07832	1.50501	2	-1.0859	0.393202	0.535148	-0.602796	1.59068	1.15753	-0.0146779	-0.296537	-0.68563	-0.304568	-0.224604	-0.873358	-1.33045	-1.0974	-1.03634	-1.29777	-0.530533	0.00813832	-0.485601	0.742712	1.56286	-0.326418	0.080701	-0.173609	0.318872	0.686022	0.899855	-0.566143	0.00590805	1.7886

## Sheet: TFs active in TE
	Naive_Kaech_Kaech	Naive_Kaech_Chung	Naive_Mackay_Chung	Naive_MilnerAug_Chung	Naive_Renkema_Chung	Naive_Scott_Scott	MP_Kaech_Chung	MP_Kaech_Kaech	MP_Kaech_Scott	MP_MilnerAug_Kaech	MP_MilnerAug_Scott	MP_MilnerAug_Chung	TE_Kaech_Chung	TE_Kaech_Kaech	TE_Kaech_Scott	TE_MilnerAug_Kaech	TE_MilnerAug_Scott	TE_MilnerAug_Chung	TCM_Mackay_Chung	TCM_MilnerAug_Chung	TCM_Renkema_Chung	TEM_Mackay_Chung	TEM_MilnerAug_Chung	TEM_Renkema_Chung	TRM.IEL_Milner17_Milner17	TRM.IEL_MilnerApr_Chung	TRM.IEL_MilnerApr_Milner17	TRM.IEL_Milner17_Chung	TRM.liver_Mackay_Chung	TexProg1_Beltra_Beltra	TexProg2_Beltra_Beltra	TexProg_Beltra_Chung	TexProg_Hudson_Chung	TexProg_Hudson_Beltra	TexEff_Beltra_Beltra	TexEff_Beltra_Chung	TexEff_Hudson_Chung	TexEff_Hudson_Beltra	TexTerm_Beltra_Beltra	TexTerm_Beltra_Chung	TexTerm_Hudson_Chung	TexTerm_Hudson_Beltra
E2f2	-0.858131	-0.842109	-0.850812	-1.5304	-0.516411	-0.678517	0.441067	-0.0251274	0.250096	0.783663	0.498806	0.343827	2	1.28402	1.4689	1.78177	1.20499	1.01191	0.0831039	-1.40498	-1.50449	0.310048	-0.872478	-0.785408	-0.461159	-1.5803	-1.6331	-0.0684469	-0.563814	0.940252	0.833431	0.723522	-0.415618	-0.27626	0.402418	1.05753	1.65595	0.75131	-0.918824	-0.700339	-0.530385	-0.885372
Jrkl	-0.559057	-0.503471	-0.804877	-0.691867	-1.11869	-0.567696	0.851939	0.85273	0.796952	0.245885	0.328254	0.277012	1.7356	1.60198	1.56024	0.7188	0.488433	1.06849	2	-0.0308391	-0.587926	0.781092	-0.811539	-1.07305	0.435309	-0.531935	-0.65083	-0.0362272	2	-0.654481	-1.1304	-0.772461	-0.815402	-0.865829	-0.587954	-0.587497	-0.590222	-0.623232	-0.714248	-0.926084	-0.607172	-0.268479
Atf6	-0.63367	-0.812017	-1.85712	-1.27398	-2	-0.977076	1.31902	0.506728	0.860263	1.34544	1.02103	0.455283	2	0.956514	1.137	1.79072	1.05125	0.750061	0.308615	0.503256	-0.846468	0.685484	0.503867	-2	0.905646	-0.624928	-0.213769	0.0478406	0.497795	-0.924078	-0.476978	-0.816867	-0.832246	-0.572978	0.26103	0.346385	-0.102548	-0.100898	-0.123069	-0.425583	-0.783301	-0.473037
Tbx21	-1.55335	-1.57101	-1.6811	-1.74478	-1.81979	-1.51654	0.055367	0.233558	0.103602	0.555588	0.579238	0.737032	0.905164	1.15134	1.02574	1.58175	1.64546	1.78333	-0.306504	0.563257	-1.80081	0.0798574	0.735804	-1.23223	-0.222094	-0.360405	-0.0929342	-0.429637	-0.505253	0.0980165	0.108067	0.0508117	-0.299238	-0.151948	1.58199	1.15258	0.541617	0.851639	0.114825	-0.38722	-0.544898	-0.0159083
Plag1	0.908917	0.763178	0.0088128	0.756725	-0.43967	0.582768	-0.133262	-0.0489965	0.232443	0.657996	1.0268	0.651122	1.72767	2	2	0.498448	1.18309	0.865479	0.546507	-0.453886	-0.549237	0.395964	0.478736	-0.492003	-0.109527	0.0203661	0.698909	-0.520798	0.761353	-1.20711	-1.26595	-1.03251	-1.21382	-1.34465	-1.1839	-1.10209	-0.938206	-1.06655	-1.17513	-1.16647	-1.05312	-1.03399
Epas1	-0.611112	-0.453304	-0.617718	-0.48239	-0.835367	-0.764935	1.41545	1.64441	1.09718	0.281398	0.0836009	0.340327	1.96319	2	2	0.506064	0.916637	1.30588	0.00737441	0.599942	-0.882228	0.0438256	0.0978365	-0.871436	0.224036	-0.371624	-0.216746	-0.234384	0.461932	-1.05003	-1.01113	-0.967702	-0.4813	-0.876388	-0.916429	-0.661564	-0.449154	-0.791954	-0.913089	-0.817731	-0.418008	-0.74543
Arntl	-1.35761	-1.48695	-1.47772	-0.490086	-1.3354	-0.404692	0.101476	0.294496	0.249437	1.26579	1.53017	1.46427	0.33567	1.07975	1.2729	0.688389	1.54383	1.31017	-0.795317	-0.928654	-0.997963	-0.204847	0.00395366	-1.41239	0.318005	-1.6152	-1.49001	0.161876	-0.206346	0.463145	0.559524	0.295513	-0.407568	-0.329808	1.5583	1.47657	-0.319125	-0.329913	0.384978	1.1816	-0.68042	-1.2698
Foxm1	-0.745609	-0.496671	-0.601916	-0.599422	-1.1109	-0.892891	0.0831669	0.199558	-0.0910783	0.210271	0.0643046	0.552471	0.377309	0.50488	0.505841	0.277693	0.454724	0.548142	-0.546945	-0.857922	-1.15107	-0.0801233	-0.950923	-1.19497	-0.628436	-0.397623	-0.430116	-0.707502	0.180454	0.33733	0.716272	0.173459	-0.780103	-0.86616	0.980255	0.43178	2	2	-0.514387	-0.493638	0.0974699	0.252462
Rbak	-0.645274	-0.468646	-0.712533	2	-2	-0.101918	0.33489	0.436066	0.646582	0.0800628	0.204751	0.130882	0.405035	0.72578	0.636182	0.951317	1.11545	1.29266	0.275502	-1.93127	-1.92633	0.992412	-1.18026	-1.97811	-0.557011	-1.52773	-1.35299	-0.892453	0.751475	-0.622366	0.299048	0.161499	0.683366	0.208505	0.0595778	0.534631	0.271587	-0.148342	0.133068	0.887229	1.34926	-0.0247209
Sox5	-0.209835	-0.237084	-0.927707	1.6108	-0.63198	1.01939	-0.0639298	0.15423	0.190934	-0.765659	-0.55411	-0.588954	0.370294	0.749021	0.809894	0.326578	0.682558	0.495001	-0.869084	-0.874418	-0.813551	-0.260555	0.71065	-0.564827	-0.910575	-1.26017	-1.17251	-1.17417	-1.17974	1.19514	0.593277	1.86339	2	2	0.88083	0.75858	-0.366262	-0.27198	0.27457	-0.581607	-1.62699	-1.43247
Prdm1	-0.755674	-0.777621	-1.30038	-1.50182	-1.41852	-1.2922	-0.126766	-0.0912833	-0.211862	-0.427117	-0.478392	-0.400415	0.367679	0.735987	0.609669	0.421973	0.596281	0.744069	-0.180311	-1.15356	-1.42367	0.311944	0.807163	-1.37757	0.191454	0.00867518	-0.155791	0.402895	0.603431	-0.847083	-0.205031	-0.937655	-1.16328	-1.11984	0.695726	1.17918	1.6129	1.12021	1.58397	1.1292	1.87148	2
Klf11	0.169767	0.0712691	2	-0.00488468	-1.77711	1.10664	-0.0506747	-0.447345	-0.209635	0.604923	0.306356	-0.00822354	0.510491	0.335465	0.540717	1.62881	1.44264	1.07657	1.69745	-0.544489	-1.76639	1.31522	0.697011	-1.77894	-0.247274	-1.13461	-1.10165	-0.382314	-0.569713	-0.632409	0.208643	-0.525772	-1.01187	-1.06877	0.888214	1.52677	0.354257	-0.100681	-0.8396	-0.0919269	-0.955658	-1.42441
Zfp341	-0.087553	-0.183761	0.983495	-0.608231	-1.1815	-1.20568	1.18906	0.619163	0.98681	1.02144	0.772835	0.431854	0.724035	0.517308	0.479705	0.590764	0.343232	0.311392	0.690174	0.550824	2	0.317345	-0.0619938	-1.17533	0.775785	0.81133	0.931262	0.559712	0.666895	-1.39819	-1.44138	-1.29677	-0.570218	-0.781202	-1.02095	-0.776647	-0.843285	-1.04277	-1.11383	-0.793407	-0.874199	-1.18112
Vezf1	0.118461	0.749526	1.19931	0.755203	-0.364755	1.45734	1.55761	0.413732	0.534311	1.90345	0.330623	0.132655	1.44425	0.306511	1.1632	1.39176	0.972109	0.335131	0.264364	-0.236703	-1.47091	0.0615126	-0.595522	-2	0.0446924	-0.710651	0.261216	-0.956079	0.454328	-0.900561	-1.05894	-0.430955	-0.180922	-1.23402	-1.43506	0.322883	-0.195655	-1.49581	-1.2537	0.280695	0.128757	-1.47527
Foxn2	0.264617	0.049712	-0.665253	-0.364344	-0.141279	0.213852	0.530171	1.00571	0.611972	0.60922	0.819641	1.0377	0.995248	0.259548	0.298386	1.45321	0.37728	0.838825	-0.401214	0.288125	2	-0.413109	-0.147947	-1.63899	-0.421328	-0.291295	-0.0503698	-0.58972	0.536003	-1.03145	-0.664911	-1.25137	-0.872958	-0.560935	-0.403121	-0.735587	-0.763292	-0.447258	-0.619388	-0.978882	-0.802498	-0.464363
Naif1	-1.38476	-0.52427	-0.72478	-0.549062	-0.619081	-0.990008	-0.021623	0.176085	0.518188	0.492345	0.555577	0.279316	0.480688	1.31864	0.622966	2	1.68166	2	-1.43194	0.401648	0.629187	-0.817794	-0.00922969	-0.0434142	-0.31891	-1.33843	-1.02133	-0.961394	0.0703332	-1.25729	-0.762005	0.867118	1.9942	0.328699	-1.19422	-1.05885	0.437825	0.221261	-0.673686	-0.791097	0.13351	0.308781
Mybl1	0.306338	0.148685	-0.785717	-0.625594	-0.649128	-0.688806	-0.0867272	-0.0671332	0.0445616	2	2	2	0.8616	0.294152	0.406842	0.482707	0.492731	0.264386	0.945086	-0.787647	-0.539756	1.71526	-0.707897	-0.0905123	0.316489	-0.92664	-0.898415	0.0446582	0.794604	-1.19931	-1.37388	-1.28188	-0.397406	-0.264939	-0.00439459	-0.0202895	0.706462	0.969755	-1.42337	-1.29987	-0.879398	-1.02733
Mga	-0.15288	-0.813439	-0.993989	-0.369134	-2	-1.06234	0.600589	1.91721	0.547552	-0.137079	-0.274063	0.73897	1.36427	0.740845	0.991842	0.837511	0.494422	0.188275	0.396063	0.549422	1.63709	0.633016	-0.00982412	-0.075597	-1.27689	-1.16335	-0.388674	-1.72512	1.03341	-0.713734	-0.190048	-1.07344	0.62816	1.87887	-0.886406	-0.850479	-0.550707	-0.511277	0.459835	-1.03266	-0.559545	1.63089
Smad3	-0.149751	0.0231421	-0.14614	-0.832615	1.31295	-0.730852	-0.0652641	0.299925	0.0844957	-0.125919	0.00960904	0.23756	0.0877211	0.664654	0.54494	0.124876	0.806721	0.878543	0.259584	-0.123071	2	0.583412	0.485829	2	-0.925429	-1.03518	-1.08943	-1.01454	0.102387	-1.12679	-0.961625	-1.06709	-0.933271	-1.03512	0.0220584	0.09542	-0.100086	-0.222704	-0.651052	-0.546168	-0.333066	-0.333819
Nfe2	0.999945	1.53144	-0.937352	-1.14376	-1.01787	-0.779646	-0.630216	-0.0430227	-0.273122	-0.655646	-0.289194	-0.0320455	-0.114432	0.796047	0.485782	0.859315	1.73959	2	-0.434802	-0.628158	1.8117	0.193898	-0.492523	-0.87601	-0.932664	-1.17928	-1.15244	-0.95613	-0.931083	1.14428	0.223305	2	-0.264329	-0.562068	1.37637	1.60925	0.069286	-0.095455	-0.543491	-0.589609	-0.851156	-0.819799
Rara	0.353038	0.536932	0.311443	0.53898	0.785835	0.126975	0.21878	1.27867	0.792518	-0.746561	-0.412503	-0.159111	1.13803	1.97651	1.66734	-0.015149	0.492332	0.667522	1.17986	0.556472	1.35426	1.12547	0.409582	-0.155581	-1.60284	-1.11435	-1.1861	-1.56967	1.31372	-0.952397	-0.637614	-0.715383	-0.749679	-0.988757	0.217718	0.914818	-0.442963	-0.689695	-1.46167	-1.28388	-1.49808	-1.57482
Sp140	-0.153632	-0.219538	0.291242	0.167212	-0.829098	-0.588124	0.10958	-0.245123	0.949552	1.67588	2	0.899719	0.506767	0.325114	1.83838	0.829505	2	0.921621	-0.681129	-0.283299	-0.125555	-0.48123	0.770182	-1.02201	-0.170911	-0.878617	-0.998228	0.56739	-0.621391	-0.834284	-0.803964	-0.363048	-0.443475	-0.681345	-0.354936	-0.717867	-0.841483	-0.397029	-0.569678	-1.10238	-1.05291	-0.451425
E2f8	-0.661975	-0.374187	-0.745396	-0.862629	-0.930712	-0.47111	-0.405669	0.0612412	-0.105111	0.0418579	0.545905	0.743618	-0.0980416	0.50834	0.080501	0.552261	0.826178	1.46107	-0.764409	-0.942187	-0.86619	-0.77586	-0.936634	-0.961864	0.321165	-0.653538	-0.859976	0.563012	-0.283675	-0.473858	2	0.394813	-0.942803	-1.07594	0.444924	0.171067	2	2	-0.810612	-0.905191	1.32051	-0.142632
Rfx3	-0.21237	-0.0338975	-0.481037	1.15315	-0.701592	-0.446422	0.215771	0.328364	0.347659	0.264216	0.405982	0.49685	-0.02687	0.797473	0.238688	0.885318	1.13351	1.7029	1.86551	2	-1.77668	1.2229	2	-1.89097	-0.139296	-0.235739	-0.397828	-0.121337	0.111634	-1.0548	-1.16427	-1.13756	-0.281361	-0.00974133	-0.839977	-1.08956	-0.860878	-0.531182	-0.573254	-0.902496	-0.665984	-0.401688
Zfp189	-0.630564	-0.675794	-0.367707	0.238638	-2	1.79631	0.321316	0.173533	0.199926	1.21684	0.934601	0.791648	0.414373	0.0498354	0.44116	1.75356	1.64556	1.23137	-0.119981	-1.6595	-2	0.126785	-1.87394	-2	1.12481	-0.592147	-0.0479571	0.222224	1.02553	-0.377619	-0.059358	0.247583	-0.0319027	-0.988046	-0.424175	0.630629	0.483216	-0.546815	-0.77164	0.382139	0.574022	-0.564721
Rora	-1.62076	-1.53476	-1.53184	-1.38744	-1.39686	-1.28699	-0.408411	0.353883	-0.145132	0.582366	0.863379	1.56285	-0.0464463	0.286155	0.192808	0.911268	1.25198	1.5926	-0.259331	1.19933	-1.79709	-0.00566138	1.48771	0.0120862	0.205893	0.288646	-0.350523	0.333369	-0.352144	-0.0827057	0.311004	0.590349	-0.811149	-0.875296	1.39229	2	-0.296058	-0.528051	0.232949	0.867273	-0.930658	-1.06631
Zbtb26	1.31127	1.2603	-0.438158	2	-1.44185	-0.395521	-0.30344	0.978494	0.356816	-0.417705	0.104662	0.851899	-0.090408	1.17172	0.911776	-0.0525159	1.27519	1.25276	0.624606	0.259249	-1.40046	1.39269	1.45793	1.81356	-0.686038	-0.755649	-0.782839	-0.567165	0.673499	-0.963497	-1.08475	-0.741551	0.0898295	-0.10648	-1.12658	-1.15201	-0.931565	-0.968905	-1.13942	-1.40975	-0.751403	-0.220447
Hlx	-0.151785	0.846948	-0.722559	-0.642475	-0.862866	0.61389	-0.939077	0.709282	0.445646	-1.29411	-0.237146	-0.0432848	0.0818193	2	1.9603	0.0153981	1.91947	2	-0.763847	-0.255928	-0.822096	0.326448	0.5603	-0.28784	0.684264	1.72331	0.524064	2	-0.466223	-0.902788	-0.724755	-0.712522	-0.699984	-1.1577	-0.31847	-0.0518128	-0.173919	-0.466074	-1.19914	-1.06095	-0.813575	-0.976063
Irf4	-0.934184	-0.94897	-0.69632	-0.962721	-1.09045	-0.808759	-0.14084	0.0763104	-0.0455685	0.217445	0.291741	0.436064	0.121143	0.041612	0.062924	0.355283	0.320426	0.32417	-0.466494	-1.10541	-1.0897	0.286417	-0.755995	-1.06151	2	0.18984	0.257249	2	0.690419	-0.381995	-0.417871	-0.513404	-0.365836	-0.229761	-0.151033	-0.197437	0.589408	0.592448	-0.0955993	-0.509914	0.0669502	0.564008
Zfp69	-1.49614	-1.46637	-1.63246	-0.526291	-1.9411	-0.429465	-0.0709203	0.449814	0.308733	0.564636	1.02502	1.12083	-0.159825	0.606691	0.880528	1.36501	2	2	0.604693	0.547235	-1.96943	0.472883	1.22688	-1.92189	0.19396	-0.112265	0.0457156	-0.12802	-1.07947	0.209637	0.31014	-0.0459871	-0.512552	-0.155997	-0.591752	-0.464233	0.0983231	-0.136461	-0.0104208	-0.200704	-0.0490916	0.304224
Creb3l1	-1.48119	-1.47631	-1.09904	-0.323376	-1.0943	1.01819	-0.541925	-0.334398	-0.150731	0.256442	1.08771	0.578091	-0.0840259	0.393674	0.597672	1.60547	2	2	-0.535047	-0.390904	-0.907354	-0.637188	0.264954	-0.977723	-0.260743	-1.37258	-1.08648	-0.820825	-0.515358	-0.699386	-0.408114	-0.284992	0.178048	0.0968319	1.11685	1.01298	1.24313	1.12626	-0.206824	-0.5891	-0.0830085	0.43477
Bhlhe40	-1.24483	-1.25972	-1.67488	-1.67397	-1.70301	-1.70575	-0.15708	-0.317034	-0.23415	-0.684081	-0.6992	-0.727062	0.260554	0.507166	0.662759	0.120029	0.312989	0.235285	-0.571391	-1.11643	-1.71646	0.0433523	-0.251225	-0.0188566	0.449616	1.89835	1.86346	0.275611	-0.185348	0.669025	0.220681	0.244686	-0.00573964	0.263183	1.94217	2	0.69504	0.427127	0.697682	1.02392	0.596425	0.345738
Onecut2	-1.1661	-0.722007	-0.543271	0.378222	0.46499	-1.09366	-0.509429	-0.340269	-0.384699	0.365368	0.558117	0.463217	0.104343	0.058538	0.502978	1.11291	1.84598	0.809445	-0.0630854	2	1.79964	-1.59714	-1.05412	-0.0924116	-0.915198	1.61753	-0.671053	1.88219	-1.05436	-0.00219758	-0.586251	-0.407164	-0.803569	-0.552003	0.188801	-0.255286	-0.544821	-0.156093	-0.24368	-0.664071	-0.788872	-0.389457
Nr1h3	-1.65247	-1.46426	-0.201409	-1.17053	-0.795395	0.709122	-0.0741112	1.09242	1.02462	-0.873456	-0.411651	-0.347298	0.00827608	0.818446	0.675523	-0.150718	0.829367	1.13167	2	2	-0.674462	2	-0.412093	-0.603695	-0.145976	-1.31386	-1.3167	0.0253905	-0.690337	-0.739057	-0.937984	0.130874	-0.285264	-0.613473	-0.425452	0.0480798	0.557337	0.198019	-0.174555	0.0800814	0.391551	0.156199
Lcor	-0.440364	-0.736036	-0.934521	0.0252865	0.0919593	0.909917	2	1.1041	0.438334	2	-0.00956701	1.52399	-0.221774	0.791838	0.540591	0.552762	0.678538	1.78951	0.899733	1.23629	0.0758529	-0.308171	-1.54146	-1.42095	1.46097	-0.565863	-0.450166	-0.270475	0.7211	-0.537812	-0.831382	-0.851842	-0.966257	-0.328416	-1.58137	-0.855216	-1.29082	-1.61573	0.207796	-0.595113	-0.513998	-0.364182
Foxo3	0.622381	0.427894	0.632161	0.801299	-0.076112	-0.422844	0.603653	0.873722	0.349568	0.221523	-0.00637538	0.469228	0.499161	0.460782	0.467982	0.196859	0.0265778	0.0588248	0.0443488	0.674471	2	0.871061	1.75888	-0.0454015	0.729668	1.19595	1.64375	0.0424501	0.456698	-1.27214	-1.51199	-1.28545	-1.50282	-1.47727	-1.29389	-1.44425	-1.39062	-1.25035	-0.902016	-0.887214	-1.08921	-0.901463
Nfic	0.604945	-0.0699159	-0.876929	-0.524009	-2	-0.649209	-0.249805	0.722948	0.496551	-1.05375	-0.360434	-0.322353	0.759711	1.90565	1.39605	-0.217929	0.419822	0.691528	1.0167	1.07638	-0.513612	1.98546	2	0.705941	-1.06633	-1.50687	-1.36622	-1.37323	-0.124874	-0.367272	-0.449858	-0.0774255	-0.128954	-0.349147	0.922761	1.33743	0.601969	0.538155	-0.678776	-0.901112	-0.852421	-0.726226
Zzz3	0.382764	0.745618	-0.233148	0.717882	-0.704663	-0.0198711	-0.284699	1.40639	0.0385533	-0.167205	0.465882	2	-0.177925	0.760837	1.17008	0.340644	2	1.86974	0.198789	-0.759918	-0.427322	-0.278503	-1.3942	-0.180522	-0.712364	-1.48241	-1.61562	-0.716483	0.0429519	-1.0179	-0.0374966	1.25302	1.6702	0.538711	-0.922974	-0.241547	0.0234742	-0.800025	-1.24717	-1.08197	-0.845514	-0.968317
Zfp580	0.7762	0.92746	1.69903	-0.369216	-1.16727	1.69706	0.0325175	-0.061222	0.143348	2	2	1.91798	-0.0385425	-0.0768943	0.228409	0.991471	1.50447	1.00964	-0.250546	-0.0659494	-1.18394	-0.904343	-1.31949	-1.20986	0.63285	-1.22469	-0.965907	-0.211285	-0.876184	-0.434344	-0.2632	-0.0560687	-0.023031	-0.419468	-0.492894	-0.102212	-0.54314	-0.784558	-1.02261	-0.83041	-0.573817	-0.75109
Hes1	-0.569425	-0.497956	-0.536814	-0.529556	-0.403092	-0.661765	-0.322525	-0.340523	-0.336083	-0.492685	-0.513888	-0.548917	0.292981	0.240242	0.0384082	2	2	2	-0.0213902	-0.336223	-0.239824	-0.413573	-0.471831	-0.270881	1.26932	-0.429328	-0.404804	0.972916	0.873234	-0.391411	-0.696944	-0.211893	-0.633566	-0.609802	-0.747041	-0.742562	-0.188274	-0.161246	-0.405901	-0.106106	0.158516	-0.189838
Usf2	1.34939	1.00137	1.35074	-0.385366	1.05175	-1.10056	1.31471	1.6859	1.5918	-0.314542	-0.102211	-0.0771333	0.774683	1.17535	1.32531	-0.24851	0.260261	0.103586	1.42394	-0.378946	0.298252	1.08796	0.0795231	-0.774014	-0.687872	-0.152111	-0.226895	-0.629795	2	-0.994346	-0.900662	-1.03827	-0.997518	-0.94493	-0.539637	-0.834188	-1.17105	-1.01785	-1.1418	-1.10885	-1.0833	-1.16299
E2f7	-1.19722	-1.19787	-1.06718	-1.04018	-0.821286	-0.956646	-0.409902	-0.615527	-0.467699	1.35245	1.18377	0.783825	0.0737298	-0.16356	-0.0964412	1.80789	1.36795	1.27049	-0.635437	-0.574422	-0.779339	-0.587341	-0.886501	-0.817783	0.905592	-0.548718	-0.493178	0.687539	-0.533659	-0.541744	1.49249	-0.533488	-0.896633	-0.923525	0.087025	0.754612	2	1.88777	-0.17644	0.294679	0.262689	-0.219676
Hic2	1.49191	1.19846	1.73546	1.13756	-0.415423	-0.569055	0.0519631	0.193138	0.147154	-0.860894	-0.810872	-0.727688	0.0709727	-0.316331	0.10373	1.45737	1.17176	0.708888	-0.0818054	1.34391	-0.394069	0.0788248	1.32772	2	-1.00601	-0.899938	-0.058013	-1.30212	0.480946	-1.0587	-1.14487	-0.566949	-0.144127	-0.442644	-0.938663	-0.533012	-0.163512	-0.733072	-0.780242	-0.84772	-0.703524	-0.661956
Eomes	-0.563711	-0.952026	-1.21217	-1.34064	-1.61317	-1.16764	-0.156392	0.193726	-0.234581	-0.468003	-0.550757	-0.237616	0.493971	0.164231	0.34622	0.232883	0.0933607	-0.173034	0.0839888	-0.52472	0.524112	-0.0019901	-1.18416	-0.727402	-1.09463	-1.54122	-1.4456	-1.22395	0.698854	0.943613	1.22961	0.31075	1.32552	2	0.712374	0.0329572	0.560495	1.28105	1.43037	0.184042	0.691623	2
Zbtb6	1.15348	0.964409	0.500399	0.400022	0.0685525	-0.47802	1.14617	1.10237	1.09538	0.346859	0.393043	0.407188	0.99163	1.28154	1.14885	-0.254027	-0.116988	-0.0364747	1.98851	-0.450965	-1.14574	2	-0.462655	-1.14467	-0.384341	-0.85623	-0.856222	-0.344082	2	-1.05897	-0.90942	-0.950979	-0.519815	-0.72632	-0.689523	-0.557988	-0.831657	-0.905647	-1.25031	-1.03457	-0.64949	-1.0597
Zfp691	-0.0135503	0.243608	0.490328	0.28241	-1.67029	1.11563	0.53621	1.10547	0.642457	0.219724	0.324505	0.731852	1.35215	2	1.22314	-0.15253	-0.143819	0.108537	2	0.330003	-1.39227	0.18395	0.406451	1.45061	-0.0117722	-0.862441	-0.815275	-0.249784	0.276214	-2	0.269818	-1.89148	-1.15219	-1.32311	-0.173086	-0.327753	-0.399397	-0.512475	-0.986424	-0.85426	-0.34163	-0.542977
Zbtb7b	-0.265348	-0.11799	-0.478973	-0.702694	-0.583187	-0.715419	2	1.80753	2	-0.0131839	-0.261696	-0.321249	1.26756	2	2	-0.30541	-0.151717	-0.212169	0.7091	-0.2566	0.52678	0.202665	-0.450461	-0.735221	-0.50793	-0.596186	-0.609427	-0.449236	0.724341	-0.791826	-0.641525	-0.753647	-0.483982	-0.598521	-0.605066	-0.447764	-0.333285	-0.525697	-0.732001	-0.635625	-0.406705	-0.595224
Lbx2	-1.01422	-0.990623	-0.15406	-0.915166	-0.517314	0.788156	0.257163	0.771154	0.434335	-0.325578	-0.388294	-0.194252	-0.00573746	-0.0231405	0.12823	2	2	2	-0.228227	-0.465609	-0.0298292	0.531091	-0.260264	0.772956	-0.342688	-0.483693	-0.525175	-0.0996747	-0.584594	-0.434393	-0.533253	-0.785762	-0.245097	0.269087	-0.241235	-0.699964	-0.752275	-0.357593	-0.397737	-0.593845	-0.538212	-0.36455
Msc	-0.769528	-0.768814	-0.773207	-0.477863	-0.604273	-0.65842	-0.687311	-0.402851	-0.5379	-0.629194	-0.535319	-0.436794	-0.22782	-0.240823	-0.0926332	0.160275	0.226723	0.0819591	0.819181	-0.206501	-0.440469	1.29596	-0.586786	0.0355962	-0.706966	-0.641048	-0.688716	-0.664984	-0.167392	0.0606413	2	0.273593	-0.672073	-0.634091	1.86118	1.24887	2	2	-0.133136	-0.46173	-0.507425	-0.269627
Sp100	-0.330169	-0.525697	-0.199564	0.209806	-1.33728	0.947614	-0.196435	0.47181	0.432339	1.2701	0.824411	0.719245	-0.241162	1.50114	0.349583	-0.278574	0.714213	1.50423	-0.403553	-0.570789	-1.03034	-0.369409	-0.747579	-0.11709	-0.583021	-1.39293	-1.29149	-0.896476	-0.688668	-0.204997	-0.464912	2	1.56844	-0.865118	-0.471113	1.65213	0.854381	-0.853478	-0.795539	-0.0820524	-0.575851	-0.973372
Hmg20b	-0.729447	-0.78944	-1.48251	-1.01517	-1.99544	-0.273911	0.175369	1.58585	1.87863	-0.963442	0.895026	0.534432	0.0982678	0.299395	2	-0.290565	1.76214	-0.0856317	-0.422378	-0.321132	-1.97795	0.734184	1.18263	-1.8138	0.450405	0.273587	-0.18927	0.319198	1.18985	-0.318326	-0.216248	-0.120716	0.313876	0.349704	-0.500318	-0.0683532	0.589941	-0.0532621	-0.12486	-1.26583	-1.07014	1.41343
Cenpb	-0.096293	0.164224	2	-0.307633	-0.0382885	-0.483405	0.399991	0.171015	0.343933	0.00829852	-0.0356206	-0.190006	0.315009	0.359133	0.167207	-0.227074	-0.224838	-0.123858	-0.125545	-0.2633	-0.617941	-0.120953	0.00779768	-0.576524	-0.34349	-0.475579	-0.426155	-0.451939	2	-0.403534	-0.624287	-0.473309	-0.356526	-0.42805	-0.31569	-0.348237	-0.295013	-0.265568	-0.571782	-0.37989	-0.23022	-0.480894
Sox7	-0.264728	-0.570396	0.0607942	1.6106	1.00692	0.271521	-0.829564	-0.357599	0.00857311	0.449387	1.84191	1.04182	-0.450164	0.0580396	0.202054	1.49262	2	1.97214	-1.51684	-0.495803	-0.576553	-1.23839	0.015281	2	0.662136	-0.692331	-0.336232	-0.636918	-1.55627	-0.296158	-0.186037	0.207266	-0.357228	-0.427004	-0.0428457	0.104046	-0.19508	-0.486312	-0.74756	-1.30605	-1.29689	-0.859996
Glis2	-0.548466	-0.553361	-0.0437188	-0.213597	2	0.0193251	-0.499999	-0.325387	-0.368318	-0.30028	-0.112367	0.078474	-0.320733	-0.0859208	-0.0539023	-0.0173434	0.126488	0.126471	-0.307541	0.54764	2	0.387969	0.971469	2	0.211303	-0.612956	-0.41394	-0.267269	0.124322	-0.767626	-0.61702	-0.523668	-0.176561	-0.547945	-0.771525	-0.660278	-0.27726	-0.515882	-0.645818	-0.692588	-0.646863	-0.564375
Zfp524	-0.255656	-0.099807	-0.385911	0.124929	-1.68994	1.05324	-0.299172	-0.225241	-0.0184539	1.26864	1.929	1.39962	-0.358125	0.00773849	-0.294158	0.95729	1.32335	1.71028	0.103378	2	-1.67525	-0.59305	2	-1.65744	-0.257401	0.251868	0.0795167	-0.565122	-0.790196	-1.33565	-1.13624	-0.215072	-0.211306	-0.779841	-0.0955409	0.142893	0.0387269	-0.161201	-0.737307	-0.345121	-0.349192	-0.656532
Rxra	0.141687	0.373115	0.371388	-0.745389	-1.3217	-0.758056	0.33931	1.06558	0.883873	-0.782364	-0.561832	-0.513982	1.32213	2	1.62044	-0.45918	-0.128472	0.0538293	1.35872	-0.369801	-1.069	2	0.731158	2	-1.05025	-0.610905	-0.655294	-1.00991	0.148551	-0.680821	-0.852519	-0.205157	0.0472927	-0.236266	-0.280198	0.0150308	0.663388	0.439054	-1.23393	-1.10113	-0.965142	-1.04032
Pbx2	0.723477	0.998769	0.345367	-0.956877	2	-1.20403	1.00574	2	1.33107	-0.980223	-0.841632	-0.648323	0.83142	1.36349	1.89286	-0.419343	0.0432779	-0.254321	0.434496	-0.822238	-1.40338	0.950885	-0.63621	-1.3149	0.509391	-0.754854	-0.399081	-0.607675	0.822501	-0.652091	-0.907521	-0.544126	-0.217108	-0.196589	0.223547	0.41119	-0.162053	-0.454735	-0.662357	-0.807529	-0.686651	-0.57864

## Sheet: TFs active in TCM
	Naive_Kaech_Kaech	Naive_Kaech_Chung	Naive_Mackay_Chung	Naive_MilnerAug_Chung	Naive_Renkema_Chung	Naive_Scott_Scott	MP_Kaech_Chung	MP_Kaech_Kaech	MP_Kaech_Scott	MP_MilnerAug_Kaech	MP_MilnerAug_Scott	MP_MilnerAug_Chung	TE_Kaech_Chung	TE_Kaech_Kaech	TE_Kaech_Scott	TE_MilnerAug_Kaech	TE_MilnerAug_Scott	TE_MilnerAug_Chung	TCM_Mackay_Chung	TCM_MilnerAug_Chung	TCM_Renkema_Chung	TEM_Mackay_Chung	TEM_MilnerAug_Chung	TEM_Renkema_Chung	TRM.IEL_Milner17_Milner17	TRM.IEL_MilnerApr_Chung	TRM.IEL_MilnerApr_Milner17	TRM.IEL_Milner17_Chung	TRM.liver_Mackay_Chung	TexProg1_Beltra_Beltra	TexProg2_Beltra_Beltra	TexProg_Beltra_Chung	TexProg_Hudson_Chung	TexProg_Hudson_Beltra	TexEff_Beltra_Beltra	TexEff_Beltra_Chung	TexEff_Hudson_Chung	TexEff_Hudson_Beltra	TexTerm_Beltra_Beltra	TexTerm_Beltra_Chung	TexTerm_Hudson_Chung	TexTerm_Hudson_Beltra
Tfap2a	-0.0245471	-0.229866	-0.101789	0.0370538	1.23375	-0.290918	-0.219561	-0.592921	-0.483743	0.332733	0.136239	-0.0856882	1.37148	1.3465	0.843807	0.328519	-0.0426509	0.240274	1.59521	1.77633	1.83529	1.81296	0.80035	2	-0.195103	-0.124409	0.0846798	0.231789	-0.296383	-1.32498	-1.66746	-0.925306	-1.15435	-1.09971	-1.14619	-0.897842	-0.363069	-0.604204	-1.72509	-0.999725	-0.271683	-1.2752
Msgn1	-0.853038	-0.668019	0.780067	0.110721	0.376106	2	-0.968958	-0.483846	-0.732195	-0.114493	0.353156	0.604697	-1.0604	-0.780919	-0.817229	-0.448434	0.55373	-0.076833	0.837792	0.971138	1.10355	-0.45676	0.611139	1.96472	-0.217126	-0.269808	-0.218111	-0.258155	-0.634556	-0.726727	-0.861751	-0.272051	0.552714	0.22362	-0.538968	-0.567644	0.803111	0.954325	-0.895548	-0.738308	-0.671178	-0.889499
Zscan4f	-0.64191	-0.272706	-0.194342	0.176628	1.32866	-0.403383	-1.04964	-0.637931	-0.817959	1.39425	2	2	-0.924858	-0.624849	-0.639837	-0.335887	0.231548	0.720874	1.53171	1.85694	1.225	-0.309278	2	1.49801	-0.727059	-0.398445	-0.271279	-0.585962	-0.974264	-0.707268	-0.595919	-0.213643	-0.651308	-0.563143	-0.0630238	-0.320942	-0.472523	-0.323436	-0.867703	-0.688463	-0.639577	-0.883999
Prdm5	-0.883956	-0.697335	-0.291047	-0.403933	0.247788	-0.134923	-0.685399	-0.451608	-0.473164	-0.516958	-0.321266	-0.294123	-1.0713	-0.917538	-0.981933	0.753999	1.07378	1.27822	0.494046	0.825807	0.483585	-0.112899	0.157308	0.230767	-0.60884	-0.724155	-0.686773	-0.795602	0.975602	0.0497895	0.545562	1.18636	2	2	-1.01059	-0.853231	0.243243	-0.148516	-1.01621	-0.925591	0.143511	-0.219533
Cux1	0.391926	1.05607	0.51855	0.373993	-0.333747	0.589996	-1.11384	0.325163	0.591692	-1.21327	0.328484	0.28019	-0.841965	0.655166	-0.113608	-1.17243	-0.546107	-0.0314705	1.65061	2	2	-0.45676	0.327708	0.507097	-1.34058	-0.606469	-1.48176	-0.474733	-0.496102	-0.813762	-0.471088	0.660398	1.39731	0.400745	-0.678054	0.676141	0.196217	-0.840869	-1.31931	-1.31241	0.725652	-1.2276
Lef1	1.30583	1.61926	1.355	2	1.16033	2	-0.29077	0.0228315	0.0566676	0.12039	0.621188	0.53861	-0.442769	-0.225691	-0.290175	-0.12545	0.108037	0.220599	0.659091	0.443067	0.237448	-0.436142	0.0352525	-0.264096	-0.777825	-1.02937	-0.984795	-0.883769	-0.722049	-0.244203	-0.248483	-0.114417	-0.115295	-0.0833456	-0.564935	-0.369584	-0.810724	-0.895625	-1.15416	-1.13333	-1.2146	-1.21675
Rara	0.353038	0.536932	0.311443	0.53898	0.785835	0.126975	0.21878	1.27867	0.792518	-0.746561	-0.412503	-0.159111	1.13803	1.97651	1.66734	-0.015149	0.492332	0.667522	1.17986	0.556472	1.35426	1.12547	0.409582	-0.155581	-1.60284	-1.11435	-1.1861	-1.56967	1.31372	-0.952397	-0.637614	-0.715383	-0.749679	-0.988757	0.217718	0.914818	-0.442963	-0.689695	-1.46167	-1.28388	-1.49808	-1.57482
Fosl2	-0.714293	-0.786601	-0.936299	-1.06121	-0.21435	-0.61551	0.360903	0.760291	0.729082	-0.467972	-0.314435	-0.30589	0.619497	0.971216	0.805002	-0.26616	-0.235743	-0.174113	0.308236	0.224102	0.484291	1.02648	0.331104	0.897691	1.29598	2	2	0.769148	0.152035	-1.20374	-0.96905	-1.20093	-0.803221	-0.853886	-0.618289	-0.696174	-0.483177	-0.442852	-0.894179	-0.958924	-0.481276	-0.352097
Insm1	-0.340308	-0.523478	2	0.823133	1.3106	1.44037	-0.95408	-0.481951	-0.366721	0.356392	1.35056	0.955741	-1.17893	-0.501003	-0.65287	-0.146844	0.790098	1.03464	0.57511	1.06255	1.31252	-0.852069	1.13164	1.27191	-0.0577206	0.47487	0.108416	0.560717	-0.845702	-1.15639	-0.951411	-0.160346	-0.608934	-0.899741	-0.928549	-0.513128	-0.64028	-0.942044	-1.38679	-0.798322	-0.431152	-1.35326
Tfap4	2	2	1.01802	-0.441673	-0.919921	1.22907	0.429074	1.34348	1.1234	-0.607688	-0.363758	-0.295892	-0.496521	0.017494	0.273026	-0.556915	0.100434	-0.152856	0.886802	1.67864	2	0.848653	0.15676	-0.753475	-0.730429	-0.175055	-0.238601	-0.747814	0.180385	-0.964152	-0.619431	-0.841495	-0.460692	-0.556461	-0.800414	-0.870236	-0.60264	-0.431652	-1.16069	-1.09871	-0.79931	-0.967383
Thra	1.80687	1.83292	2	1.89121	-0.726228	-0.325549	-0.112909	0.474168	0.110471	-0.351719	-0.208588	0.00942584	-0.412484	-0.108438	-0.245598	-0.742049	-0.599979	-0.573278	1.56671	0.356483	1.05601	0.140042	0.712201	0.607419	-0.881819	-0.371507	-0.389181	-0.899241	2	-0.6012	-0.937867	-0.394145	-0.542865	-0.658884	-0.782351	-0.713682	-0.777716	-0.846267	-0.84896	-0.726979	-0.545351	-0.714804
Erf	2	1.70877	1.0821	-0.865498	0.512869	-0.37509	0.665299	0.699797	0.622635	-0.855503	-0.891432	-0.858733	1.93921	1.51609	1.76078	-0.541083	-0.57053	-0.634367	0.529519	0.659193	1.72912	1.48785	0.0237874	-0.930295	-0.188973	0.276649	0.362308	-0.161466	0.197523	-1.23636	-1.26977	-1.2665	-0.619786	-0.55102	-1.04308	-1.15238	-0.477417	-0.125583	-0.877261	-0.982077	-0.774876	-0.562896
Rarg	1.06352	1.45808	1.77043	0.493836	2	0.713317	-0.246672	0.353828	0.041938	-1.34243	-1.29128	-1.24582	-0.145181	0.340453	0.209567	-1.12938	-0.98226	-0.955177	0.746528	0.24516	1.24368	0.923669	0.20164	2	-1.20415	-1.12073	-1.14221	-1.20397	-0.149398	-0.368308	-0.107866	-0.191223	-0.059856	-0.133993	0.0852902	0.423077	-0.111549	-0.261553	-0.647628	-0.420168	-0.520149	-0.66766
Meis2	-1.02614	-0.899723	-0.643189	0.0374593	0.465814	-0.557666	-0.633507	-0.503325	-0.586339	1.45274	1.49786	1.84329	-0.927017	-0.896329	-0.997067	1.7002	1.43731	1.73077	0.782693	0.641242	1.5626	-0.654591	0.983802	1.8713	-0.636418	-0.0206326	-0.401085	-0.185121	-0.972241	-0.479602	-0.819782	-0.657793	-0.807939	-0.922265	-0.591402	-0.481372	1.08869	1.35401	-0.765027	-0.830389	-0.830093	-0.723712
Pou5f1	-0.771158	-0.314257	-0.0463404	0.779881	1.2441	-0.155199	-0.9777	-0.689365	-0.674987	-0.331855	0.323201	0.188832	-0.418258	0.433086	0.201786	-0.605478	-0.157632	0.00574793	0.271425	0.942154	0.533065	-0.968249	0.130081	0.504468	-0.808946	-0.232435	-0.879904	-0.554113	-0.164589	2	-0.437582	2	-0.54036	-0.582387	-0.509978	-0.541745	-0.698979	-0.642593	-0.335367	-0.914157	0.0638918	1.03557
Klf15	-0.473706	-0.567865	0.282501	0.176094	1.27354	-0.321679	-0.641008	-0.994827	-0.84721	0.705857	0.371648	0.061776	-0.664159	-0.930642	-0.897627	2	2	2	0.505685	0.97974	1.53296	-0.67676	0.509225	1.28058	0.381283	0.501304	0.68591	0.261207	-0.0546836	-0.663522	-0.959136	-0.512387	-0.905274	-1.08503	-0.908475	-0.612379	-0.750466	-1.00648	-1.0306	-0.511228	-0.120425	-0.762054
Dmrta1	-0.707983	-0.642346	-0.593862	0.312503	-0.434575	-0.0297072	-0.478111	-0.280556	-0.285757	-0.0232951	0.0677642	-0.0364506	-0.491166	-0.499972	-0.366214	-0.394864	-0.330693	-0.486141	2	2	1.06151	2	1.79537	0.10388	-0.609935	0.0208906	-0.161703	-0.511325	-0.198592	-0.410842	-0.0181057	-0.310651	-0.13449	-0.133879	-0.498725	-0.652962	-0.687089	-0.523689	-0.247005	-0.476449	-0.60968	-0.457868
Fosb	0.155163	0.160494	-0.498108	-0.78095	-0.708636	-0.631444	-0.279357	-0.0488915	-0.0518876	-0.483103	-0.346815	-0.349803	-0.307695	-0.0903476	-0.186847	-0.449468	-0.407569	-0.349964	0.600815	0.469108	1.72959	0.206312	0.310576	-0.373293	1.72775	2	2	0.935521	0.312299	-0.384936	-0.165625	-0.325415	-0.59554	-0.667849	-0.716459	-0.717027	-0.685936	-0.702881	-0.328093	-0.432155	-0.783045	-0.708345
Nfkb1	-0.446033	0.0826276	0.112023	-0.073297	-0.682892	-2	-0.237083	2	0.894098	-0.836295	0.0817527	0.66724	-1.13853	0.926792	0.967452	-1.80937	-0.702152	-0.54284	2	0.759609	1.33354	1.00075	1.51827	0.457703	-0.300376	-0.950707	-0.286757	-1.30858	0.434372	0.837488	0.81981	0.0819249	1.00772	0.953679	-1.05254	-0.74032	-0.0944628	-0.37421	-0.821646	-1.2142	-1.04839	-0.31558
Zfp768	-1.17484	-1.05685	-0.043215	0.715756	0.549467	-0.056517	-0.827503	-0.890668	-0.780168	0.479143	0.309781	0.223719	-1.59457	-1.10044	-1.30136	-0.246666	0.13699	0.67732	0.830829	2	2	-0.088391	0.288909	1.5143	-0.60598	-0.557357	-0.258233	-1.0109	-0.422221	-1.12662	-0.842516	-0.680144	0.115049	-0.155258	-0.623068	-0.742247	-0.0683615	0.121844	0.704937	0.711979	2	2
Zfp146	1.21317	-0.116292	0.0917854	-0.433877	-1.60086	-1.02174	0.15	0.985338	1.114	-0.97435	-0.839338	-0.72128	-0.183212	1.22597	1.1543	-1.16129	-0.614012	-0.64456	1.64228	0.30772	1.27299	1.58738	0.782021	1.21412	-1.82161	-0.806974	-0.653794	-1.82034	2	-0.741532	-0.807807	-0.384763	0.290701	0.0390751	0.092366	0.775928	0.130595	-0.321802	-0.0392223	-0.650819	-0.380874	0.0584785
Bach1	0.0202417	0.552994	-0.0610156	-0.633636	2	-0.3865	0.476071	1.79007	1.34288	-0.571829	-0.119162	0.361214	1.23482	2	1.8533	-0.474313	-0.13445	-0.334965	0.766885	0.659452	2	0.590412	-0.358305	0.571709	-1.01639	-1.34544	-0.807374	-1.3724	0.6131	-1.36536	-0.916824	-0.961225	-0.681801	-0.943063	-0.953123	-0.407792	-0.543097	-0.947787	-0.173716	0.0318716	-0.740197	-0.853992
Tcf7	1.18738	1.62639	1.87957	1.5621	0.919234	1.88153	0.344477	0.897315	0.769787	0.133418	0.467844	0.590428	-0.746251	-0.473403	-0.614362	-1.05372	-0.998826	-0.927323	0.935231	0.101405	0.0897635	0.415855	-0.201117	-0.281847	-1.05054	-0.913537	-0.911664	-1.04378	-0.465069	0.431954	0.626164	0.663271	1.43737	1.46692	-0.80763	-0.768905	-1.09212	-1.11144	-1.15246	-1.17378	-1.32824	-1.31139
Nr1d1	-0.586892	-0.619463	0.0580999	0.513466	2	-0.0573181	-0.622148	-0.399269	-0.476709	-0.604136	-0.455643	-0.324531	-0.62084	-0.544217	-0.566761	-0.24278	-0.0635899	-0.0690887	0.865372	0.989601	2	1.16642	1.77196	2	-0.81681	-0.548246	-0.45596	-0.853369	0.404833	-0.351227	-0.596684	-0.212072	-0.61699	-0.680263	0.204434	0.249157	-0.687619	-0.684864	-0.3806	-0.319156	-0.6891	-0.690119
Mga	-0.15288	-0.813439	-0.993989	-0.369134	-2	-1.06234	0.600589	1.91721	0.547552	-0.137079	-0.274063	0.73897	1.36427	0.740845	0.991842	0.837511	0.494422	0.188275	0.396063	0.549422	1.63709	0.633016	-0.00982412	-0.075597	-1.27689	-1.16335	-0.388674	-1.72512	1.03341	-0.713734	-0.190048	-1.07344	0.62816	1.87887	-0.886406	-0.850479	-0.550707	-0.511277	0.459835	-1.03266	-0.559545	1.63089
Zfp110	-0.414336	0.293512	-0.497269	1.79241	-1.49897	2	-1.49939	-0.0983343	-0.843516	-0.84259	0.0993273	0.942215	-0.845937	-0.512304	-0.850567	-0.439337	-0.0931717	0.412673	1.04632	0.312633	1.60954	0.697053	1.40452	-1.46471	-0.924262	-0.683033	0.87481	-1.56114	0.633959	-0.14481	-0.243151	1.61845	1.60383	0.197527	-0.0442845	0.352669	-0.562048	-0.691016	-0.983491	0.684567	-0.544691	-0.828167
Rxrg	-0.728894	-0.568598	-0.229143	0.128141	1.49681	-0.0265012	-0.922275	-0.615028	-0.575663	0.224959	0.843864	0.834091	-0.872146	-0.567256	-0.793319	0.184928	0.485977	0.788725	0.90399	1.80813	2	-0.155851	1.34283	2	-0.330486	0.130542	-0.19162	-0.369376	-0.796115	-0.15189	-1.07379	0.919982	-0.668785	-1.11051	-0.710375	0.0118351	-0.567284	-0.994513	-1.04643	-0.452751	-0.497988	-0.891
Ppard	0.310278	0.875691	0.445791	0.0663838	-1.33111	-1.12588	1.34397	2	1.62709	-1.10641	-1.02554	-0.88011	1.48244	1.53704	1.12391	-0.211977	-0.49885	-0.194557	0.752828	0.0650352	1.2093	1.51168	0.0851255	0.949746	-1.43627	-0.404361	-0.192926	-1.5605	1.51249	-1.21218	-0.487041	-0.954008	-0.761237	-0.907519	0.0896217	0.184408	-0.503406	-0.612901	-0.573104	-0.338345	-0.516902	-0.624576

## Sheet: TFs active in TEM
	Naive_Kaech_Kaech	Naive_Kaech_Chung	Naive_Mackay_Chung	Naive_MilnerAug_Chung	Naive_Renkema_Chung	Naive_Scott_Scott	MP_Kaech_Chung	MP_Kaech_Kaech	MP_Kaech_Scott	MP_MilnerAug_Kaech	MP_MilnerAug_Scott	MP_MilnerAug_Chung	TE_Kaech_Chung	TE_Kaech_Kaech	TE_Kaech_Scott	TE_MilnerAug_Kaech	TE_MilnerAug_Scott	TE_MilnerAug_Chung	TCM_Mackay_Chung	TCM_MilnerAug_Chung	TCM_Renkema_Chung	TEM_Mackay_Chung	TEM_MilnerAug_Chung	TEM_Renkema_Chung	TRM.IEL_Milner17_Milner17	TRM.IEL_MilnerApr_Chung	TRM.IEL_MilnerApr_Milner17	TRM.IEL_Milner17_Chung	TRM.liver_Mackay_Chung	TexProg1_Beltra_Beltra	TexProg2_Beltra_Beltra	TexProg_Beltra_Chung	TexProg_Hudson_Chung	TexProg_Hudson_Beltra	TexEff_Beltra_Beltra	TexEff_Beltra_Chung	TexEff_Hudson_Chung	TexEff_Hudson_Beltra	TexTerm_Beltra_Beltra	TexTerm_Beltra_Chung	TexTerm_Hudson_Chung	TexTerm_Hudson_Beltra
Foxc2	-0.690891	-0.588222	0.0499876	0.568971	2	-0.173902	-1.13479	0.0906305	-0.363258	-0.576504	0.520128	1.08168	-0.736908	-0.662601	-0.363738	-0.180663	0.0930045	-0.108311	-0.719466	1.51002	0.812297	1.66968	1.93434	1.59226	0.124268	-0.494742	-0.0173923	-0.406097	-1.51283	-0.634255	2	-0.261456	-0.762362	-0.585709	-0.521154	-0.737928	-0.950153	-0.803964	-0.641746	-0.739051	-0.428617	0.225545
Zbtb26	1.31127	1.2603	-0.438158	2	-1.44185	-0.395521	-0.30344	0.978494	0.356816	-0.417705	0.104662	0.851899	-0.090408	1.17172	0.911776	-0.0525159	1.27519	1.25276	0.624606	0.259249	-1.40046	1.39269	1.45793	1.81356	-0.686038	-0.755649	-0.782839	-0.567165	0.673499	-0.963497	-1.08475	-0.741551	0.0898295	-0.10648	-1.12658	-1.15201	-0.931565	-0.968905	-1.13942	-1.40975	-0.751403	-0.220447
Tfec	-1.10162	-0.976054	-0.479247	-0.337327	0.488759	0.0146626	0.733033	0.381438	0.313753	0.340776	0.0661513	-0.0199252	-1.28809	-1.17027	-1.14792	0.00828361	0.235083	0.0960024	0.0230837	0.180756	0.518009	0.810637	0.724698	1.19881	2	0.0954949	0.123016	2	-0.937898	-0.652271	-0.939921	-0.734457	-1.06511	-0.770684	2	1.80791	-0.419828	0.0117836	-0.916091	-0.767758	-0.794694	-1.14256
Zfp146	1.21317	-0.116292	0.0917854	-0.433877	-1.60086	-1.02174	0.15	0.985338	1.114	-0.97435	-0.839338	-0.72128	-0.183212	1.22597	1.1543	-1.16129	-0.614012	-0.64456	1.64228	0.30772	1.27299	1.58738	0.782021	1.21412	-1.82161	-0.806974	-0.653794	-1.82034	2	-0.741532	-0.807807	-0.384763	0.290701	0.0390751	0.092366	0.775928	0.130595	-0.321802	-0.0392223	-0.650819	-0.380874	0.0584785
Mafa	-0.579821	-0.511575	-0.364155	-0.360899	-0.149862	-0.379756	-0.476724	-0.300134	-0.397109	-0.402671	-0.280198	-0.154718	2	2	2	-0.446466	-0.255492	-0.116315	-0.301135	-0.224853	-0.114801	0.245755	0.0505166	0.228333	-0.453622	-0.481006	-0.466176	-0.50262	-0.240476	-0.506318	-0.593457	-0.403856	-0.49163	-0.534188	0.765247	1.29322	0.000541775	-0.207505	-0.557048	-0.559237	-0.286473	-0.32207
Thra	1.80687	1.83292	2	1.89121	-0.726228	-0.325549	-0.112909	0.474168	0.110471	-0.351719	-0.208588	0.00942584	-0.412484	-0.108438	-0.245598	-0.742049	-0.599979	-0.573278	1.56671	0.356483	1.05601	0.140042	0.712201	0.607419	-0.881819	-0.371507	-0.389181	-0.899241	2	-0.6012	-0.937867	-0.394145	-0.542865	-0.658884	-0.782351	-0.713682	-0.777716	-0.846267	-0.84896	-0.726979	-0.545351	-0.714804
Ehf	-0.664031	-0.772622	0.477339	-0.139683	0.567644	-0.224124	-0.73021	-0.80949	-0.848213	2	2	2	-0.760513	-0.97228	-0.819461	1.02471	0.913673	0.546534	0.100503	1.41545	1.31214	0.626581	0.906848	1.44423	-0.13668	-0.135163	-0.0654502	-0.116154	-0.888132	-0.646057	-0.687327	-0.670983	-0.941995	-0.864784	-0.409022	-0.721038	-0.879113	-0.609629	-0.461438	-0.745833	-0.745965	-0.381431
Fosl2	-0.714293	-0.786601	-0.936299	-1.06121	-0.21435	-0.61551	0.360903	0.760291	0.729082	-0.467972	-0.314435	-0.30589	0.619497	0.971216	0.805002	-0.26616	-0.235743	-0.174113	0.308236	0.224102	0.484291	1.02648	0.331104	0.897691	1.29598	2	2	0.769148	0.152035	-1.20374	-0.96905	-1.20093	-0.803221	-0.853886	-0.618289	-0.696174	-0.483177	-0.442852	-0.894179	-0.958924	-0.481276	-0.352097
Nr1d1	-0.586892	-0.619463	0.0580999	0.513466	2	-0.0573181	-0.622148	-0.399269	-0.476709	-0.604136	-0.455643	-0.324531	-0.62084	-0.544217	-0.566761	-0.24278	-0.0635899	-0.0690887	0.865372	0.989601	2	1.16642	1.77196	2	-0.81681	-0.548246	-0.45596	-0.853369	0.404833	-0.351227	-0.596684	-0.212072	-0.61699	-0.680263	0.204434	0.249157	-0.687619	-0.684864	-0.3806	-0.319156	-0.6891	-0.690119
Foxb1	-0.87268	-0.378224	0.126602	1.10146	2	-0.314918	-1.24466	-0.310775	-0.7006	-0.176214	0.797132	1.38035	-0.730655	-0.581267	-0.629139	0.449822	0.525649	0.600464	-1.14891	1.26672	1.52849	0.991378	1.81022	2	0.406772	-0.316528	0.0460661	-0.326639	-0.933594	-0.922954	-0.583604	-0.386365	-0.773405	-0.855015	0.046573	-0.607242	-0.881255	-0.343196	-0.55149	-0.525699	-0.845169	-0.604373
Cphx1	-0.832669	-0.696075	0.0635167	-0.340969	2	-0.993175	0.925661	0.771161	0.378087	0.250552	-0.0352306	0.216546	-0.735949	-0.219689	-0.193284	-0.355012	0.0573089	-0.0398733	0.827254	-0.110874	0.581151	1.24948	0.499089	1.40827	-0.56787	0.599473	-0.497007	0.330539	-0.931322	-0.609433	2	-0.615248	-0.585916	-0.842805	-0.78508	-0.605956	0.828346	0.0418741	-1.14915	-1.02835	-1.17345	-1.24334
Nfic	0.604945	-0.0699159	-0.876929	-0.524009	-2	-0.649209	-0.249805	0.722948	0.496551	-1.05375	-0.360434	-0.322353	0.759711	1.90565	1.39605	-0.217929	0.419822	0.691528	1.0167	1.07638	-0.513612	1.98546	2	0.705941	-1.06633	-1.50687	-1.36622	-1.37323	-0.124874	-0.367272	-0.449858	-0.0774255	-0.128954	-0.349147	0.922761	1.33743	0.601969	0.538155	-0.678776	-0.901112	-0.852421	-0.726226
Tfap2a	-0.0245471	-0.229866	-0.101789	0.0370538	1.23375	-0.290918	-0.219561	-0.592921	-0.483743	0.332733	0.136239	-0.0856882	1.37148	1.3465	0.843807	0.328519	-0.0426509	0.240274	1.59521	1.77633	1.83529	1.81296	0.80035	2	-0.195103	-0.124409	0.0846798	0.231789	-0.296383	-1.32498	-1.66746	-0.925306	-1.15435	-1.09971	-1.14619	-0.897842	-0.363069	-0.604204	-1.72509	-0.999725	-0.271683	-1.2752
Zfp398	-0.00793965	0.288461	-0.347952	1.69537	0.0520577	0.303799	0.322877	0.358103	0.983211	0.352618	1.00163	0.365007	-0.235305	0.171958	0.572452	-0.0360617	1.13767	0.656927	0.65827	2	-2	0.529477	1.78045	1.60501	-0.892896	-0.468495	0.483061	-1.64338	0.643004	-1.00773	-0.990254	-0.484073	-0.154745	-0.748622	-1.05962	-0.673966	-0.879588	-1.21183	-0.9593	-0.537465	0.00199712	-0.614286
Rxra	0.141687	0.373115	0.371388	-0.745389	-1.3217	-0.758056	0.33931	1.06558	0.883873	-0.782364	-0.561832	-0.513982	1.32213	2	1.62044	-0.45918	-0.128472	0.0538293	1.35872	-0.369801	-1.069	2	0.731158	2	-1.05025	-0.610905	-0.655294	-1.00991	0.148551	-0.680821	-0.852519	-0.205157	0.0472927	-0.236266	-0.280198	0.0150308	0.663388	0.439054	-1.23393	-1.10113	-0.965142	-1.04032
Foxf2	-0.0773723	-0.266649	-0.152156	-0.158549	0.55727	-0.162917	-0.373329	-0.384363	-0.445927	-0.114473	-0.140163	-0.110589	-0.500621	-0.424059	-0.43115	-0.346679	-0.226007	-0.230046	-0.361385	-0.0991431	0.133415	0.00125548	0.416703	0.294884	-0.165029	-0.472003	-0.0800918	-0.299805	-0.578554	-0.346852	0.19619	-0.342678	-0.425745	-0.385143	-0.303502	-0.424937	2	2	-0.416951	-0.322862	-0.313441	-0.275563
Etv1	-0.750719	-1.03081	0.324184	-0.129719	0.501383	2	-0.918543	-1.15497	-1.11584	0.533784	0.239678	0.203376	0.286448	0.00857896	0.190724	0.278197	0.252138	0.0416033	-0.0097685	0.782919	0.954592	0.961513	0.467067	1.61156	2	0.319348	0.547847	2	-0.987309	-0.318511	-0.699562	-0.825042	-1.2594	-0.937435	-0.479703	-0.807433	-1.0271	-0.617955	-0.652019	-0.780212	-0.906454	-0.792015
Tbx6	-0.104657	-0.396676	-0.794463	-0.6177	-0.813445	-0.938986	0.928704	1.08359	0.620998	-0.369917	-0.541193	-0.355665	1.86182	0.988687	1.0401	-0.353596	-0.631695	-0.677637	0.879795	-0.919062	2	0.818907	0.568097	2	-0.264197	-0.616675	-0.504129	-0.28112	0.95695	-0.975498	-0.49925	-1.02895	-0.236344	0.233881	-0.891586	-1.07047	-0.640082	-0.178612	-0.349077	-0.749911	-0.445759	0.170557
Rorb	-1.13451	-0.969499	-0.923211	-0.711917	0.265271	-0.397917	-0.939946	-0.676534	-0.687968	0.687322	1.21721	1.37049	-0.509223	-0.779864	-0.54434	2	2	2	-0.906382	0.824201	0.819794	0.415041	1.40349	0.445174	-0.669815	-0.25642	-0.804086	-0.589201	0.341122	-0.355049	-0.851869	-0.397305	-0.894827	-0.605242	0.883612	0.498318	-0.361747	-0.214646	0.273094	-0.344581	-0.968179	-0.551689
Meis3	-0.220454	0.0238075	-1.2069	0.289469	-2	0.717412	-0.888309	-0.734469	-0.822768	-0.248312	-0.123491	0.0699068	-0.490242	-0.319942	-0.379305	-0.398599	-0.442518	-0.305718	0.181831	0.0414476	2	0.537831	2	1.00636	-1.22037	1.87097	0.734385	-0.628102	-0.838225	0.106351	-0.382432	-0.0531333	0.560139	0.445992	1.70698	2	-0.26878	-0.0506426	-0.763694	-0.616794	-0.248887	-0.240862
Cphx2	-0.47913	-0.33003	0.136416	0.0488818	2	-0.67486	-0.513241	-0.616411	-0.828728	0.772776	0.443723	0.717033	-1.0584	-0.700508	-0.680708	0.0980357	0.538904	0.431784	-0.989343	0.30053	1.06198	2	0.973137	1.9746	-0.181589	1.12151	-0.0926586	0.816703	-0.603415	-0.207713	-0.669754	-0.21784	-0.739878	-0.947628	-0.397096	-0.203622	-0.456141	-0.881249	-0.798873	-0.667926	-0.839784	-0.916063
Zfp692	-1.04072	-1.13831	-1.14635	1.41122	-1.84163	-0.85397	0.366058	-0.161711	0.121677	1.04292	0.910771	0.530184	-0.407239	-0.221437	-0.264613	-0.144581	0.0777651	0.140974	0.774468	2	0.672283	0.38343	1.66518	0.526909	0.483239	1.76797	1.22257	0.932328	0.706225	-1.40417	-1.07609	-1.2679	-0.213173	-0.447114	-1.30068	-1.18735	-0.0442927	-0.288637	-1.01283	-0.940596	0.00717503	-0.153318
Rarg	1.06352	1.45808	1.77043	0.493836	2	0.713317	-0.246672	0.353828	0.041938	-1.34243	-1.29128	-1.24582	-0.145181	0.340453	0.209567	-1.12938	-0.98226	-0.955177	0.746528	0.24516	1.24368	0.923669	0.20164	2	-1.20415	-1.12073	-1.14221	-1.20397	-0.149398	-0.368308	-0.107866	-0.191223	-0.059856	-0.133993	0.0852902	0.423077	-0.111549	-0.261553	-0.647628	-0.420168	-0.520149	-0.66766
Atf4	0.0677507	-0.113406	-0.638984	0.0228093	-0.85311	-1.37771	-0.51307	0.225698	0.07772	0.237829	0.92766	0.971931	-0.617388	0.377103	-0.280575	-0.253432	0.109303	0.705727	0.0814252	0.58448	-0.598969	1.98715	1.21753	0.359732	1.79365	2	2	2	0.434038	-0.886224	-0.974546	-1.08242	-0.692754	-0.691787	-1.2506	-1.16584	-0.710809	-0.876598	-0.637277	-1.01835	-0.937008	-0.542473
Bach2	1.08826	0.980217	0.83173	0.550991	1.94154	0.755546	-0.386358	0.466081	0.0774715	-0.760249	-0.317866	-0.00533938	-0.862617	-0.124136	-0.484107	-1.47186	-1.29876	-1.16457	0.0716043	0.75322	2	0.790724	2	0.5041	-0.0378979	-1.63889	-1.56627	-0.307645	-0.665838	-0.538282	-0.248262	0.0587121	1.41501	0.585132	0.0544869	0.347399	-0.184793	-0.565065	-1.09153	-1.17791	-0.742523	-0.619967

## Sheet: TFs active in TRM
	Naive_Kaech_Kaech	Naive_Kaech_Chung	Naive_Mackay_Chung	Naive_MilnerAug_Chung	Naive_Renkema_Chung	Naive_Scott_Scott	MP_Kaech_Chung	MP_Kaech_Kaech	MP_Kaech_Scott	MP_MilnerAug_Kaech	MP_MilnerAug_Scott	MP_MilnerAug_Chung	TE_Kaech_Chung	TE_Kaech_Kaech	TE_Kaech_Scott	TE_MilnerAug_Kaech	TE_MilnerAug_Scott	TE_MilnerAug_Chung	TCM_Mackay_Chung	TCM_MilnerAug_Chung	TCM_Renkema_Chung	TEM_Mackay_Chung	TEM_MilnerAug_Chung	TEM_Renkema_Chung	TRM.IEL_Milner17_Milner17	TRM.IEL_MilnerApr_Chung	TRM.IEL_MilnerApr_Milner17	TRM.IEL_Milner17_Chung	TRM.liver_Mackay_Chung	TexProg1_Beltra_Beltra	TexProg2_Beltra_Beltra	TexProg_Beltra_Chung	TexProg_Hudson_Chung	TexProg_Hudson_Beltra	TexEff_Beltra_Beltra	TexEff_Beltra_Chung	TexEff_Hudson_Chung	TexEff_Hudson_Beltra	TexTerm_Beltra_Beltra	TexTerm_Beltra_Chung	TexTerm_Hudson_Chung	TexTerm_Hudson_Beltra
Etv3	1.00606	0.681486	0.981989	0.829983	-0.375617	1.12926	0.432041	-0.022669	-0.106352	0.175767	-0.2483	-0.105052	-0.238474	-0.706494	-0.579593	-0.397247	-0.665067	-0.856201	-0.560168	-0.137437	-1.08265	0.105586	0.231653	0.122492	1.35252	1.7857	2	1.18795	1.13757	-1.40447	-1.73356	-1.75731	-1.06829	-0.461372	-1.15344	-1.82123	-0.960158	0.173072	0.643796	-0.295599	0.602769	1.86179
Zfp341	-0.087553	-0.183761	0.983495	-0.608231	-1.1815	-1.20568	1.18906	0.619163	0.98681	1.02144	0.772835	0.431854	0.724035	0.517308	0.479705	0.590764	0.343232	0.311392	0.690174	0.550824	2	0.317345	-0.0619938	-1.17533	0.775785	0.81133	0.931262	0.559712	0.666895	-1.39819	-1.44138	-1.29677	-0.570218	-0.781202	-1.02095	-0.776647	-0.843285	-1.04277	-1.11383	-0.793407	-0.874199	-1.18112
Zfp692	-1.04072	-1.13831	-1.14635	1.41122	-1.84163	-0.85397	0.366058	-0.161711	0.121677	1.04292	0.910771	0.530184	-0.407239	-0.221437	-0.264613	-0.144581	0.0777651	0.140974	0.774468	2	0.672283	0.38343	1.66518	0.526909	0.483239	1.76797	1.22257	0.932328	0.706225	-1.40417	-1.07609	-1.2679	-0.213173	-0.447114	-1.30068	-1.18735	-0.0442927	-0.288637	-1.01283	-0.940596	0.00717503	-0.153318
Nr4a2	-0.784742	-0.783389	-0.737725	-0.754407	-0.73354	-0.707122	-0.681655	-0.648052	-0.66168	-0.649373	-0.649391	-0.633588	-0.66909	-0.625271	-0.63342	-0.718901	-0.69261	-0.690162	-0.368288	-0.732515	-0.714958	-0.497734	-0.731593	-0.70954	2	1.54052	0.984313	2	-0.0978807	-0.356566	-0.183068	-0.0729558	0.86634	0.93879	-0.145008	0.235175	1.63194	0.943372	0.324908	0.544942	2	1.98907
Atf4	0.0677507	-0.113406	-0.638984	0.0228093	-0.85311	-1.37771	-0.51307	0.225698	0.07772	0.237829	0.92766	0.971931	-0.617388	0.377103	-0.280575	-0.253432	0.109303	0.705727	0.0814252	0.58448	-0.598969	1.98715	1.21753	0.359732	1.79365	2	2	2	0.434038	-0.886224	-0.974546	-1.08242	-0.692754	-0.691787	-1.2506	-1.16584	-0.710809	-0.876598	-0.637277	-1.01835	-0.937008	-0.542473
Hsf2	0.340465	0.0837849	-0.130406	0.600842	-0.785251	0.457701	-0.19751	-0.254962	-0.0288716	0.210402	0.573436	0.34117	-0.65771	-0.154918	-0.246835	-0.160783	0.50063	0.662738	-0.000865678	-0.370187	2	0.123356	-0.321616	1.49599	1.52338	0.115908	0.367869	0.609042	1.43153	-0.868209	-0.999558	-0.946249	-0.574232	-0.592611	-0.819104	-0.762182	-0.741987	-0.75411	-1.02204	-0.986287	-0.82366	-0.856754
Hic1	-0.658555	-0.66858	-0.88401	-0.208671	0.28642	-1.05434	-0.299078	-0.193167	-0.252331	-0.890648	-0.879846	-0.848933	-0.611334	-0.624764	-0.552645	-0.633444	-0.602508	-0.644149	-0.742975	-0.786695	-0.954053	-0.779652	-0.572704	2	0.534577	0.737984	1.4414	0.0664498	0.403252	-0.218813	-0.507894	-0.158081	0.417842	0.0790791	-0.574322	-0.468946	1.35398	0.854042	0.812018	1.67437	2	2
Pbx4	1.02125	1.09313	-1.31053	-1.03327	-1.64824	-0.925088	-0.79037	-0.541225	-0.613386	-0.202838	0.0769445	0.0679346	-0.78183	-0.781543	-0.883303	0.74637	0.515575	0.724946	-0.634584	0.459757	-1.59256	-0.353226	-0.339298	-1.55187	1.92321	1.20187	0.566464	2	0.488823	-0.574367	-0.322192	-0.765219	0.953979	1.18885	1.19106	1.89772	0.0350535	0.0921808	-0.766075	-0.875527	0.15449	0.373461
Foxo3	0.622381	0.427894	0.632161	0.801299	-0.076112	-0.422844	0.603653	0.873722	0.349568	0.221523	-0.00637538	0.469228	0.499161	0.460782	0.467982	0.196859	0.0265778	0.0588248	0.0443488	0.674471	2	0.871061	1.75888	-0.0454015	0.729668	1.19595	1.64375	0.0424501	0.456698	-1.27214	-1.51199	-1.28545	-1.50282	-1.47727	-1.29389	-1.44425	-1.39062	-1.25035	-0.902016	-0.887214	-1.08921	-0.901463
Ddit3	-1.7442	-1.74632	-0.737562	-0.104109	0.194654	-0.801615	-1.17492	-0.439949	-0.661953	-0.6671	0.191337	0.456826	-0.870085	-0.357454	-0.521275	-0.588264	-0.00902739	0.142514	-0.32259	1.33352	0.840929	0.82803	2	-1.86952	0.996371	2	2	1.00656	0.167178	0.287887	-0.514577	0.186495	0.0965944	-0.0186671	-0.408086	-0.0975043	-0.485701	-0.756149	0.838874	0.490077	-0.457063	-0.0229638
Fosb	0.155163	0.160494	-0.498108	-0.78095	-0.708636	-0.631444	-0.279357	-0.0488915	-0.0518876	-0.483103	-0.346815	-0.349803	-0.307695	-0.0903476	-0.186847	-0.449468	-0.407569	-0.349964	0.600815	0.469108	1.72959	0.206312	0.310576	-0.373293	1.72775	2	2	0.935521	0.312299	-0.384936	-0.165625	-0.325415	-0.59554	-0.667849	-0.716459	-0.717027	-0.685936	-0.702881	-0.328093	-0.432155	-0.783045	-0.708345
E2f1	-0.719451	-0.761561	-0.489325	-1.24705	-1.12567	-0.639066	-0.374544	-0.585959	-0.442706	-0.279579	-0.374268	-0.543075	-0.258742	-0.467952	-0.415636	0.350108	0.0459425	-0.0180927	-0.66409	-0.358921	2	-0.749438	-1.17406	-1.08435	0.611702	0.226308	0.197357	0.61375	-0.0426244	0.0242544	1.5259	-0.144606	-0.590087	-0.537055	0.196884	0.551402	2	2	-0.232441	0.0571739	0.808456	0.313829
Nr1i3	-0.643045	-0.680799	-0.665932	-0.0384208	2	-0.565951	-0.66366	-0.677725	-0.678873	0.33215	0.289793	0.253282	-0.689273	-0.662306	-0.675946	0.201168	0.439079	0.603615	-0.597328	0.35728	2	-0.574583	0.52511	2	-0.0905956	0.0848279	0.216772	-0.248764	0.438849	-0.207022	-0.340502	-0.053229	-0.601115	-0.586633	-0.241381	-0.0776268	-0.584978	-0.627896	-0.438214	-0.145647	-0.626578	-0.661249
Rel	-0.0347984	0.0076385	-0.629883	0.22607	-0.413378	0.195831	-0.12934	1.71166	0.927815	0.0626545	0.983887	1.38534	-0.353467	1.13689	0.953005	-0.640945	0.595618	0.769927	0.58023	0.218282	-1.74318	0.433222	0.609982	-0.108125	2	0.145785	0.81808	1.45683	0.751037	-0.916971	-1.30942	-1.03373	0.392856	-0.02754	-1.28818	-1.33279	-1.16343	-1.03209	-1.28792	-1.33076	-1.16209	-1.07417
Nr4a3	-0.297807	-0.297322	-0.288189	-0.0734483	-0.556816	-0.428572	-0.252269	-0.210678	-0.318073	-0.16512	-0.270675	-0.176626	-0.286812	-0.28355	-0.296832	-0.30356	-0.298402	-0.300174	-0.286464	0.151399	-0.5246	-0.30797	-0.046475	0.252011	1.56484	2	2	1.7045	-0.0510111	-0.583881	-0.448074	-0.498735	-0.256532	-0.224356	-0.503816	-0.447946	-0.0666227	-0.211737	-0.591676	-0.595478	-0.355862	-0.353146
Fosl2	-0.714293	-0.786601	-0.936299	-1.06121	-0.21435	-0.61551	0.360903	0.760291	0.729082	-0.467972	-0.314435	-0.30589	0.619497	0.971216	0.805002	-0.26616	-0.235743	-0.174113	0.308236	0.224102	0.484291	1.02648	0.331104	0.897691	1.29598	2	2	0.769148	0.152035	-1.20374	-0.96905	-1.20093	-0.803221	-0.853886	-0.618289	-0.696174	-0.483177	-0.442852	-0.894179	-0.958924	-0.481276	-0.352097
Ahr	0.716971	0.243967	2	-0.34076	-0.738904	-0.186299	-0.578276	-0.554561	-0.492418	-0.645006	-0.647397	-0.678068	-0.861628	-0.591576	-0.812551	-0.611319	-0.508231	-0.123154	-0.55218	-0.611065	-0.503191	-0.62204	-0.631998	-0.655115	0.0719635	0.920952	0.51192	1.41977	-0.0172417	-0.105245	-0.786638	-0.181813	-0.452629	-0.214972	-0.517011	-0.485538	0.944973	0.649889	0.189093	0.0552236	2	2
Egr2	-0.243545	-0.274037	0.0721789	0.155985	1.06127	0.137034	-0.893637	-0.933455	-0.890397	-0.423372	-0.43172	-0.517129	-0.916957	-0.933591	-0.925154	-0.926166	-0.946659	-0.955893	-0.913986	-1.03565	1.25872	-0.961465	-0.967135	1.37088	1.99811	2	2	1.80657	-0.379698	0.103454	0.582855	0.231785	1.54321	1.40775	-1.19464	-1.18119	0.342525	0.14793	-0.308212	0.0349361	0.64023	0.142157
Atf3	-0.729035	-0.710098	-0.346662	-0.577598	-0.360561	-0.668089	-0.0216826	0.157739	0.157182	-0.341366	-0.282134	-0.296537	-0.534896	-0.449975	-0.498705	-0.337163	-0.346605	-0.299018	0.0560395	0.108761	0.0641336	-0.0504796	-0.161135	0.0540474	1.64984	2	2	1.23771	0.116627	0.0243953	-0.648373	-0.0736298	-0.620169	-0.642586	-0.00397169	-0.0910217	-0.208703	-0.152379	-0.61396	-0.634579	-0.440117	-0.302874
Jun	-0.0539067	-0.079227	-0.422089	-0.732633	-0.841033	-0.0331421	-0.575578	-0.501004	-0.513119	-0.223852	-0.128251	-0.115979	-0.680807	-0.610373	-0.637554	-0.519363	-0.47128	-0.444396	0.200226	-0.0535378	-0.803569	0.107101	-0.213009	-0.151693	0.511626	2	2	0.261171	0.193276	0.755434	1.07632	0.951034	-0.389616	-0.438448	-0.5473	-0.528101	-0.751498	-0.766347	1.38784	1.17308	-0.8087	-0.784147
Bhlhe40	-1.24483	-1.25972	-1.67488	-1.67397	-1.70301	-1.70575	-0.15708	-0.317034	-0.23415	-0.684081	-0.6992	-0.727062	0.260554	0.507166	0.662759	0.120029	0.312989	0.235285	-0.571391	-1.11643	-1.71646	0.0433523	-0.251225	-0.0188566	0.449616	1.89835	1.86346	0.275611	-0.185348	0.669025	0.220681	0.244686	-0.00573964	0.263183	1.94217	2	0.69504	0.427127	0.697682	1.02392	0.596425	0.345738
Egr1	0.324163	0.209772	0.133199	0.0369359	0.895537	0.038763	-0.489385	-0.638763	-0.543304	-0.266841	-0.35075	-0.475496	-0.620115	-0.670706	-0.688556	-0.627253	-0.713455	-0.712771	-0.811955	-0.743831	-0.498867	-0.956084	-0.797189	-0.516894	2	2	2	2	-0.235641	-0.228952	-0.595808	-0.156833	0.00697315	-0.0335613	-0.965915	-0.918706	0.174653	0.00752175	0.0984928	0.566274	0.754283	0.219933
Mxd1	-0.120869	-0.0393316	-1.09211	0.134723	-2	-0.040429	-0.374016	-0.322483	-0.0957781	-0.170655	0.138294	-0.21372	-0.640408	-0.270754	-0.222323	0.402247	0.881797	0.783651	-0.499065	-0.350233	-2	-0.667912	-0.380903	-2	2	2	2	2	-0.495386	-0.530484	0.237565	0.249381	-0.27399	-0.589003	0.0115333	0.657634	1.0491	0.160691	-0.763022	0.76692	0.869932	-0.506709
Snai3	-0.944743	-0.889685	-0.68899	0.959357	-1.8827	0.213381	-0.153925	-0.0235583	-0.328209	1.51815	0.812935	1.42939	-1.04452	-0.668146	-1.13583	-0.431476	-0.691539	-0.0793413	-0.244251	2	-1.84684	-0.983294	-0.109354	-1.93652	1.02306	0.38517	0.443002	1.285	-0.272004	0.17314	0.3394	0.00343716	-0.493992	-0.580273	-0.283083	-0.204279	0.0846206	-0.0760096	0.876012	2	1.39171	0.470385
Tigd2	-0.0198249	0.138939	-1.18063	-0.910583	-1.24944	0.130028	0.0550879	0.128424	0.0512335	0.406093	0.601487	0.525157	0.108999	0.108629	0.0597773	0.403623	0.154193	0.911653	1.21632	2	-1.50463	-0.466041	0.136641	-1.88866	0.602616	0.771411	0.58573	-0.225571	1.53438	-0.342415	-0.82254	-0.547255	-0.393461	-0.612203	-0.683123	-0.582499	-0.356283	-0.538053	-0.0424948	-0.698652	-0.397524	0.307175
Prdm1	-0.755674	-0.777621	-1.30038	-1.50182	-1.41852	-1.2922	-0.126766	-0.0912833	-0.211862	-0.427117	-0.478392	-0.400415	0.367679	0.735987	0.609669	0.421973	0.596281	0.744069	-0.180311	-1.15356	-1.42367	0.311944	0.807163	-1.37757	0.191454	0.00867518	-0.155791	0.402895	0.603431	-0.847083	-0.205031	-0.937655	-1.16328	-1.11984	0.695726	1.17918	1.6129	1.12021	1.58397	1.1292	1.87148	2
Nr4a1	-0.204418	-0.182437	-0.308512	-0.180216	-0.657714	-0.128342	-0.486272	-0.405828	-0.441915	-0.362025	-0.361571	-0.322216	-0.415006	-0.355237	-0.338815	-0.425387	-0.405906	-0.387001	-0.420243	-0.120553	-0.107701	-0.410596	-0.318185	-0.64636	1.81895	2	2	1.6241	-0.302366	-0.378318	-0.0816258	-0.204396	-0.132987	-0.0701234	-0.416724	-0.347054	0.162339	-0.00598329	-0.367069	-0.409349	-0.202282	-0.0873661
Irf4	-0.934184	-0.94897	-0.69632	-0.962721	-1.09045	-0.808759	-0.14084	0.0763104	-0.0455685	0.217445	0.291741	0.436064	0.121143	0.041612	0.062924	0.355283	0.320426	0.32417	-0.466494	-1.10541	-1.0897	0.286417	-0.755995	-1.06151	2	0.18984	0.257249	2	0.690419	-0.381995	-0.417871	-0.513404	-0.365836	-0.229761	-0.151033	-0.197437	0.589408	0.592448	-0.0955993	-0.509914	0.0669502	0.564008
Hmg20b	-0.729447	-0.78944	-1.48251	-1.01517	-1.99544	-0.273911	0.175369	1.58585	1.87863	-0.963442	0.895026	0.534432	0.0982678	0.299395	2	-0.290565	1.76214	-0.0856317	-0.422378	-0.321132	-1.97795	0.734184	1.18263	-1.8138	0.450405	0.273587	-0.18927	0.319198	1.18985	-0.318326	-0.216248	-0.120716	0.313876	0.349704	-0.500318	-0.0683532	0.589941	-0.0532621	-0.12486	-1.26583	-1.07014	1.41343
Crem	-0.65619	-0.64769	-0.581092	-0.260611	-0.0990825	-0.481362	-0.507495	-0.572815	-0.536719	0.180914	0.046969	-0.0617039	-0.512308	-0.560196	-0.542195	-0.103608	-0.195409	-0.240621	-0.604004	-0.545582	-0.344995	-0.602608	-0.213894	-0.903356	2	1.74691	2	2	-0.420427	-0.223538	0.177464	-0.419114	-0.495814	-0.325342	-0.00735209	-0.269048	-0.182371	0.153377	-0.0648936	-0.0562769	0.304935	0.167061
Junb	-0.486142	-0.500296	-0.380629	-0.537439	-1.24876	-0.403138	-0.487094	-0.351258	-0.342494	-0.194722	-0.00841067	-0.00483778	-0.538068	-0.280138	-0.385149	-0.250141	-0.0952587	0.0295652	-0.441419	-0.179779	-0.728902	-0.358986	0.00973165	-0.506384	2	2	2	1.52154	-0.467023	0.298246	0.223474	0.433961	-0.298124	-0.45693	-0.254693	-0.218262	-0.428228	-0.469743	0.368577	0.189864	-0.542947	-0.573203
Meox2	-1.42574	-0.974881	-0.678683	-0.678988	1.29594	-1.09829	-0.497426	-0.0855814	-0.773506	0.602524	0.911438	1.72585	-0.810301	0.00728389	-0.671007	-0.0858482	0.199907	1.41028	-1.64018	-0.920553	-0.89078	-1.13433	-0.360545	-0.0515784	0.791666	2	0.985492	1.62139	-0.280089	-0.899968	-0.909279	0.551136	0.102954	-1.03311	0.24831	0.683774	0.546499	0.00819422	0.604415	-0.161032	-0.207031	0.604217
Klf4	1.79616	1.69062	-0.340816	-0.499291	-0.67877	-0.166163	0.343538	-0.00374057	0.0670231	-0.061178	-0.272486	-0.351193	-0.265497	-0.466224	-0.428706	-0.788599	-0.886927	-0.90924	0.41315	-0.726643	2	0.0204236	-0.784651	-0.631796	1.37624	2	2	1.34261	-0.517136	0.0723859	-0.374156	-0.00566206	-0.509066	-0.501712	0.528278	0.593989	-0.803039	-0.845444	-0.878551	-0.740464	-1.04533	-1.12167
Xbp1	-1.04788	-0.994723	-1.55477	-1.38391	-2	-0.225597	-0.780458	-0.847186	-0.889285	-0.00921676	0.0827762	0.0118911	-1.0246	-0.709116	-0.995583	0.820955	1.05559	1.40825	-1.14483	1.32747	-1.08999	-0.531037	-0.156511	0.63953	0.265389	2	0.970564	1.14722	-0.25283	0.51344	0.928528	0.344964	-0.30058	0.399655	0.485776	0.251672	0.0466008	0.258765	1.1076	1.4004	0.332774	0.821022
E2f3	-0.0428424	-0.327808	0.443787	-1.70691	-1.83838	-1.21663	1.7165	0.797067	1.31598	0.653972	0.30501	0.0113984	1.76393	1.36046	1.44818	-0.0157236	-0.29522	-0.307068	0.352994	-0.322818	-1.70607	0.0269837	-0.652329	0.501229	1.12148	-0.0224285	-0.21468	1.25826	1.33102	-1.68894	-1.17577	-1.66008	0.417928	0.36619	-1.32615	-1.13274	0.346102	0.0460092	-0.551472	-0.115714	0.766153	-0.0308486
Klf6	-0.390205	-0.469962	-0.150607	-0.221079	-0.660336	0.133677	-0.144368	-0.496689	-0.344377	-0.0068617	-0.215255	-0.39497	-0.139087	-0.411687	-0.369027	0.0113339	-0.238969	-0.269755	-0.162438	0.235748	-0.207655	-0.17655	0.300157	-0.719056	1.58106	2	2	1.45597	-0.386407	-0.31372	0.0587543	-0.327423	-0.821384	-0.828328	-0.265588	-0.0440457	-0.502677	-0.661795	-0.159335	0.346066	-0.538422	-0.835029
Fos	0.209732	0.192653	-0.303793	-0.523378	-0.748993	-0.434362	-0.375767	-0.24741	-0.269363	-0.349707	-0.264524	-0.24756	-0.444131	-0.358915	-0.39172	-0.304014	-0.274729	-0.245744	0.0912705	-0.530713	-0.698143	-0.0935348	-0.498347	-0.679958	0.232558	2	2	-0.0982491	0.00830648	0.894256	1.18787	1.09651	-0.590595	-0.62487	-0.461956	-0.457205	-0.537331	-0.561237	0.907477	0.727262	-0.699315	-0.668913
Glis3	-0.799151	-1.25453	-0.90887	-0.595468	-0.264183	-0.685382	0.626033	0.806628	1.06122	0.706524	1.14584	0.776636	0.9832	0.361355	0.249618	0.195556	-0.332159	-0.351476	0.358162	0.585509	-0.581783	-0.605152	0.315685	0.0249655	0.169815	2	1.79387	-0.104098	2	-1.11764	0.274783	-1.1463	-0.419445	-0.310052	-1.1012	-1.152	-0.574788	-0.430967	-0.823884	-0.886047	-0.822072	-0.912002
Gmeb1	0.302423	0.0165214	-0.806486	0.79112	-1.87018	1.1594	0.515575	-0.36013	-0.0864198	2	1.22468	0.697478	0.173224	-0.107715	0.1078	0.329424	0.239559	-0.00942929	-0.621283	1.07501	-1.06363	-0.424493	1.92231	-0.454123	0.969421	1.62462	2	0.205411	-0.26777	-0.456073	-0.898691	-0.964346	-0.782476	-0.6955	-0.925502	-0.839427	-0.817412	-0.758234	-0.753008	-0.815333	-0.933586	-0.755609
Hlx	-0.151785	0.846948	-0.722559	-0.642475	-0.862866	0.61389	-0.939077	0.709282	0.445646	-1.29411	-0.237146	-0.0432848	0.0818193	2	1.9603	0.0153981	1.91947	2	-0.763847	-0.255928	-0.822096	0.326448	0.5603	-0.28784	0.684264	1.72331	0.524064	2	-0.466223	-0.902788	-0.724755	-0.712522	-0.699984	-1.1577	-0.31847	-0.0518128	-0.173919	-0.466074	-1.19914	-1.06095	-0.813575	-0.976063
Nfil3	-0.686994	-0.975377	-1.46388	-1.17148	-1.70903	-0.900956	-0.788658	-0.0469662	-0.49447	-0.727055	-0.431634	-0.131769	-0.400213	-0.307409	-0.587471	-0.582648	-0.603576	-0.398028	-0.468783	-0.377197	-1.66472	1.05958	1.30773	-1.62081	1.16773	1.41124	2	0.643549	-0.640017	-0.344547	1.46687	-0.118928	0.292158	1.1417	1.31815	0.384056	0.357212	1.13239	0.656402	0.318215	0.993669	1.85817
Isl2	-0.702151	-0.794667	-0.578623	-0.655379	-0.39872	-0.395103	-0.476572	-0.345371	-0.699179	0.206555	-0.179085	0.312706	-0.744973	-0.348858	-0.340135	-0.226416	0.414369	0.445057	-0.811399	-0.304858	0.167961	-0.643848	0.0770279	0.330556	0.741878	2	2	0.642491	-0.216912	-0.243563	-0.338399	0.345951	-0.00789553	-0.356625	-0.0347411	-0.230932	-0.389517	-0.19858	-0.147016	-0.192882	-0.217465	-0.271464
Snai1	1.24663	1.32096	-0.526632	-0.195212	0.0344916	-0.277728	-0.389918	-0.14589	-0.255757	-0.391174	-0.252105	-0.136213	-0.673482	-0.37034	-0.478086	-0.608087	-0.420861	-0.287743	-0.254827	0.0793568	0.400919	-0.565238	-0.0127357	0.387338	2	0.627915	0.873166	2	-0.395507	-0.505808	-0.62953	-0.505064	-0.321733	-0.372729	-0.640334	-0.605656	-0.682788	-0.719051	-0.148689	0.0647362	-0.46701	-0.53622

## Sheet: TFs active in TEXprog
	Naive_Kaech_Kaech	Naive_Kaech_Chung	Naive_Mackay_Chung	Naive_MilnerAug_Chung	Naive_Renkema_Chung	Naive_Scott_Scott	MP_Kaech_Chung	MP_Kaech_Kaech	MP_Kaech_Scott	MP_MilnerAug_Kaech	MP_MilnerAug_Scott	MP_MilnerAug_Chung	TE_Kaech_Chung	TE_Kaech_Kaech	TE_Kaech_Scott	TE_MilnerAug_Kaech	TE_MilnerAug_Scott	TE_MilnerAug_Chung	TCM_Mackay_Chung	TCM_MilnerAug_Chung	TCM_Renkema_Chung	TEM_Mackay_Chung	TEM_MilnerAug_Chung	TEM_Renkema_Chung	TRM.IEL_Milner17_Milner17	TRM.IEL_MilnerApr_Chung	TRM.IEL_MilnerApr_Milner17	TRM.IEL_Milner17_Chung	TRM.liver_Mackay_Chung	TexProg1_Beltra_Beltra	TexProg2_Beltra_Beltra	TexProg_Beltra_Chung	TexProg_Hudson_Chung	TexProg_Hudson_Beltra	TexEff_Beltra_Beltra	TexEff_Beltra_Chung	TexEff_Hudson_Chung	TexEff_Hudson_Beltra	TexTerm_Beltra_Beltra	TexTerm_Beltra_Chung	TexTerm_Hudson_Chung	TexTerm_Hudson_Beltra
Irf9	-0.204284	-0.556911	-0.150709	-0.0352975	-1.33238	0.0933244	-0.306285	-0.196037	-0.42582	-0.00668932	-0.0241175	0.45245	-0.336698	-0.372172	-0.254087	-0.0445123	0.252034	0.167697	-1.17019	-0.502904	-1.66494	-1.07769	-0.641756	-1.47003	-0.824789	-1.46939	-1.27507	-1.04253	-0.63045	1.29637	1.09689	1.54034	1.14868	1.68436	0.914938	1.36251	0.727736	0.382842	2	0.328099	0.101592	1.53991
Prdm16	-1.19952	-1.19165	-0.202443	0.699053	-0.731279	1.03609	-0.979124	-0.818731	-0.802551	0.229386	0.500534	0.442074	-1.18855	-1.05023	-1.182	-0.526546	-0.544235	-0.261396	0.142553	-0.647898	-0.678879	-0.0797391	-0.572305	-0.614746	-0.978396	-1.02465	-1.07868	-0.82822	-0.00125811	0.91807	1.49365	1.4768	1.61529	1.16774	-0.313908	-0.306543	2	2	0.95259	1.57267	0.822032	0.351563
Zfp202	0.611496	1.3664	0.649492	2	-0.820834	1.50027	-0.754491	-0.776575	-0.672446	0.131305	0.189572	-0.00465715	-1.22271	-1.2545	-1.19259	-0.0938081	-0.071347	-0.109121	0.44851	-0.892296	-0.911295	-0.15767	0.377627	1.28378	-0.515862	-1.53507	-0.796673	-1.417	0.328832	1.36203	1.17067	1.0023	1.31661	1.28033	-1.19316	-0.707518	-0.00912497	-0.665117	-0.784333	0.0442968	0.726269	-0.236803
E2f6	0.354251	0.216186	1.40372	0.297142	-1.91283	-0.145031	-0.262927	-0.490017	-0.227985	-0.585752	-0.570965	-0.755356	-0.598761	-0.715422	-0.60893	-0.427138	-0.505493	-0.555364	0.592813	-0.568033	-1.87838	-0.169423	-0.583434	-1.85299	-0.417485	-1.45942	-1.38654	-0.691918	0.600883	1.43927	1.41024	1.88329	1.33314	1.05281	0.195932	0.745861	1.32794	0.794163	0.390456	1.53264	1.54291	0.255943
Hey1	-1.13642	-1.45271	-0.136951	-0.897608	-0.721741	-1.27117	-0.817151	-0.174689	-0.813558	-0.287173	-0.209072	0.186831	-1.01693	-0.481619	-0.597616	1.53526	2	2	-0.564016	-0.181509	0.559207	-0.43238	-0.881873	-0.263448	-0.0403524	-0.719081	-1.07861	0.316236	-1.42959	1.07994	1.62408	2	1.44513	1.20308	0.0135478	0.81406	0.884146	-0.136146	-0.824105	0.017067	0.703454	-0.196909
Nr3c2	-0.536634	-0.581042	-0.535367	-0.455984	-0.453318	-0.5429	-0.649533	-0.50679	-0.620053	-0.480512	-0.470096	-0.216507	-0.646249	-0.562187	-0.607223	-0.544552	-0.454622	-0.399537	0.548057	0.164261	-0.191264	-0.0123507	1.40424	2	-0.393024	-0.549138	-0.321978	-0.557477	-0.00330513	0.809705	1.01932	1.14227	2	1.70673	0.294505	-0.137442	-0.494401	-0.346302	-0.536938	-0.438431	-0.268825	-0.405927
Jdp2	-0.709153	-0.725729	-1.03243	-1.09031	-1.04274	-1.11495	-0.0850829	-0.0197786	0.0624958	-0.755722	-0.72709	-0.771324	-0.288081	-0.159654	-0.139557	-0.630264	-0.567704	-0.562949	0.0993203	-0.983115	-0.936696	-0.147511	-0.98897	-0.938779	-0.216952	-1.06622	-1.03759	-0.37025	0.485276	0.777699	0.977918	0.483963	1.63619	1.72794	0.452224	0.170331	1.14568	1.63097	1.76105	1.34486	1.9535	2
Hmg20a	-1.49089	-1.53055	-1.12313	-1.38876	-1.29552	0.695569	-1.07463	-0.0322659	0.168736	-1.42318	0.176411	-0.132961	-0.908866	-0.743816	0.542517	-0.770699	1.07528	-0.585506	-0.451583	0.252526	-0.804412	0.535182	0.272618	-0.044144	-0.384511	-0.40036	-0.79354	-0.481301	1.19123	0.744319	0.502564	1.09198	1.09398	1.1472	0.58259	1.37626	0.861772	0.092499	1.76779	-0.506005	-0.760051	2
Ybx3	-0.0896141	-0.231426	-0.602839	-1.05958	-0.663425	-1.36393	1.66513	0.840317	1.383	-0.437092	-0.461011	-0.733325	0.576082	1.183	1.56628	-0.555768	-0.386656	-0.563752	0.019603	-0.114171	-1.58415	0.215004	-0.761465	-1.57538	-0.504891	-1.28635	-0.851561	-1.10752	0.0427231	2	1.35619	1.96427	1.42644	0.602864	-0.273065	0.325132	1.2175	-0.247381	-0.352006	-0.462794	-0.0146618	-0.533224
Vax2	-1.01439	-0.985039	-0.972241	-0.843965	-0.909182	-0.806277	-0.474712	-0.288534	-0.379609	-0.222321	0.176031	0.286792	-0.34378	-0.229268	-0.269412	-0.777967	-0.780864	-0.720731	-0.64172	-0.823854	-0.819673	-0.467314	-0.747178	-0.709883	-0.849429	-0.659097	-0.869294	-0.582502	-0.600673	0.752744	1.01087	1.00631	2	2	1.03929	1.35492	1.92864	1.60539	1.22342	0.939581	0.883931	0.647039
Prdm4	-0.363358	-0.132404	0.0831253	2	-0.516242	-0.70667	-0.623155	0.155531	-0.212183	-0.491812	-0.43807	-0.34604	-0.955097	-0.248072	-0.618696	-1.06928	-0.897389	-0.563257	0.158258	-0.326856	-0.366123	0.949468	-0.300235	2	-1.11105	-1.49526	-1.47576	-1.23758	-0.137814	0.364078	0.865399	1.05055	0.974015	0.818766	-0.829718	0.135726	0.251999	-0.543548	0.769969	0.83095	1.33296	1.62853
Batf	-1.43323	-1.44115	-1.39551	-1.05563	-1.83764	-1.16477	-0.690501	-0.300704	-0.444922	0.710222	1.12664	1.47099	-0.649568	-0.309021	-0.463631	0.333452	0.583308	0.79524	-0.828739	0.375733	-1.80869	-0.579742	0.650863	-1.7896	0.0947034	-0.705864	0.0238372	-0.711084	-0.69348	0.952589	0.906629	1.24708	1.82666	1.32484	0.656907	0.591055	0.869236	0.857639	0.888125	0.559687	0.424774	1.03324
Relb	-0.555496	-0.531344	-0.671087	-0.114819	-1.1997	0.482418	-0.732175	0.019689	-0.326708	-0.198261	0.280629	0.498087	-1.13085	-0.572797	-0.667945	-0.913346	-0.503369	-0.226706	-0.350194	1.57241	-1.82185	-0.529107	1.41738	-1.80798	0.988205	0.178322	2	-0.45643	-0.820793	2	0.560615	1.49102	1.42799	1.62837	-1.06773	-0.763804	-0.0566461	-0.474788	0.494912	-0.0972245	0.0190574	1.00282
Gfi1	-1.17674	-1.20681	2	-1.33575	-2	-1.18969	0.399694	0.45016	-0.0227847	-0.624952	-1.07323	-0.680598	0.206113	0.266897	-0.121865	-0.341252	-0.639165	-0.229772	0.874139	-0.846085	-2	-0.118579	-0.757	-2	-0.312817	0.19183	-0.0707767	0.093482	1.36148	1.07059	1.01355	1.35391	0.801316	0.823761	0.474604	0.559767	0.784604	0.915065	1.50889	0.839915	0.101914	0.818365
Tcf7	1.18738	1.62639	1.87957	1.5621	0.919234	1.88153	0.344477	0.897315	0.769787	0.133418	0.467844	0.590428	-0.746251	-0.473403	-0.614362	-1.05372	-0.998826	-0.927323	0.935231	0.101405	0.0897635	0.415855	-0.201117	-0.281847	-1.05054	-0.913537	-0.911664	-1.04378	-0.465069	0.431954	0.626164	0.663271	1.43737	1.46692	-0.80763	-0.768905	-1.09212	-1.11144	-1.15246	-1.17378	-1.32824	-1.31139
Sox5	-0.209835	-0.237084	-0.927707	1.6108	-0.63198	1.01939	-0.0639298	0.15423	0.190934	-0.765659	-0.55411	-0.588954	0.370294	0.749021	0.809894	0.326578	0.682558	0.495001	-0.869084	-0.874418	-0.813551	-0.260555	0.71065	-0.564827	-0.910575	-1.26017	-1.17251	-1.17417	-1.17974	1.19514	0.593277	1.86339	2	2	0.88083	0.75858	-0.366262	-0.27198	0.27457	-0.581607	-1.62699	-1.43247
Tfdp1	-0.549242	-0.595877	0.643747	-0.916708	-2	-0.323113	-0.26458	-0.43494	-0.18345	-0.141529	-0.0378089	-0.294683	-0.626996	-0.464584	-0.480501	0.0779363	0.285937	0.425455	0.0282941	0.376674	-2	-0.534587	-1.00782	-2	-0.289681	-0.740278	-0.396136	-0.569833	0.0598341	1.85017	1.47656	2	0.891366	0.592208	-0.084875	0.104857	1.74927	1.6365	0.625009	1.02895	0.875219	0.183775
Irf7	-0.827308	-0.708096	0.458147	-0.720352	-0.246627	-0.556712	-0.632434	-0.389694	-0.511058	-0.607862	-0.407223	-0.288276	-0.723232	-0.665387	-0.738818	-0.375619	-0.375512	-0.26185	-0.491292	-0.537425	-1.05238	-0.428773	-0.0450732	0.518072	-1.04882	-0.591123	-0.896678	-0.92941	-0.735296	2	1.21455	2	1.15345	1.61684	0.525249	0.566046	0.182659	0.260841	2	0.836524	-0.289579	0.653277
Klf9	-0.422545	-0.74802	-0.846872	-0.977371	-1.0261	-0.375856	-0.502728	-0.452608	-0.207751	-0.486175	-0.245156	-0.562913	0.239616	-0.781201	-0.624102	0.0221885	-0.456011	-0.638448	0.489963	-0.0033036	-0.204311	-0.939617	-1.08861	-1.08768	-0.815809	-0.12937	-0.427518	-0.392185	-0.398705	0.617575	0.161796	0.445298	0.32273	0.930998	2	0.26597	-0.234887	1.84184	0.554192	1.65138	2	1.51063
Nfkb2	-0.598421	-0.188814	-0.514944	-0.0366442	-2	0.419628	-0.448599	0.851189	0.164309	-0.438142	0.154583	0.587805	-1.11498	-0.32931	-0.32215	-1.03802	-0.460537	-0.297918	0.560741	1.24242	-2	-0.47358	1.27181	-2	0.356086	0.0568472	0.996532	-0.591468	-0.454662	1.72251	0.355374	0.896085	1.55201	1.61885	-1.01522	-0.941561	0.463787	0.51109	0.18359	-0.287862	0.708397	1.71153
Zfp3	-0.243589	0.0101217	-0.764045	0.37584	-2	-0.958562	-0.428102	-0.0162718	-0.198761	0.999628	1.17669	1.55558	-0.681647	0.106075	-0.292637	0.285525	0.555446	1.17499	0.820247	1.93564	-1.94045	1.2338	0.891582	-1.91245	-1.54542	-1.31056	-0.651753	-1.82286	0.579019	0.716852	0.771159	0.915893	0.80955	0.345786	0.915514	0.349991	0.0492031	0.302138	-0.771603	-0.17792	-0.141251	-0.956658
Eomes	-0.563711	-0.952026	-1.21217	-1.34064	-1.61317	-1.16764	-0.156392	0.193726	-0.234581	-0.468003	-0.550757	-0.237616	0.493971	0.164231	0.34622	0.232883	0.0933607	-0.173034	0.0839888	-0.52472	0.524112	-0.0019901	-1.18416	-0.727402	-1.09463	-1.54122	-1.4456	-1.22395	0.698854	0.943613	1.22961	0.31075	1.32552	2	0.712374	0.0329572	0.560495	1.28105	1.43037	0.184042	0.691623	2
Smad4	0.829978	1.27694	2	-0.344897	-1.31486	-1.2042	-0.0913936	0.435168	-0.077776	-0.805783	-0.805072	-0.386804	0.483756	0.669198	0.410749	-0.932313	-0.840794	-0.681063	0.568665	0.152007	-2	0.237395	-0.16084	-0.199242	-1.29059	-1.72491	-1.75513	-1.32022	-0.31168	0.756311	0.994833	0.847788	0.915149	0.246027	0.456118	0.145104	0.259566	0.695045	1.28284	1.39834	0.303107	0.305701
Zfp12	1.20478	1.17315	-0.0344741	0.797821	-0.413537	0.726695	-0.751847	0.744336	0.674204	-1.44744	-0.494182	-0.700831	-0.548485	0.580235	0.522369	-1.29027	-0.62429	-0.643678	-0.674287	-0.689747	0.720922	1.46877	-0.0164103	-0.989535	-1.18306	-1.7736	-1.42199	-1.45917	2	0.168964	0.759929	1.05864	0.705167	0.775451	-0.47194	-0.0859269	-0.111098	-0.61198	-0.293876	1.07587	0.264084	-0.00824163
Pou6f1	-1.22711	-0.482923	-0.290213	-0.528664	-1.58647	-1.34298	-0.28386	1.95722	1.26932	-0.43662	0.715859	0.759111	-0.266545	-0.594958	0.0550218	-0.8051	-0.415932	-0.863598	0.988687	2	0.379833	0.162674	-0.234122	-0.241112	-1.30118	-1.0862	-0.848587	-1.35702	-0.034203	1.18809	0.0635581	1.10473	1.62512	1.22134	0.258281	-0.599094	0.0596191	0.559218	-0.505739	-0.53012	0.15904	0.0174854
Zfp41	-1.13541	-1.337	-1.07435	-1.24624	-1.88643	-0.391467	-0.900831	-0.687177	-0.626385	-0.752129	-0.41104	-0.482482	-1.11119	-0.598123	-0.77656	-0.0748756	0.532695	1.12327	-0.0962168	0.242754	-1.52145	1.09122	-0.96796	0.89888	-0.604798	-0.104981	-0.836719	0.493404	0.576003	0.198605	0.92161	0.599808	1.39851	1.35283	0.985404	0.631585	1.10154	1.34048	-0.292106	1.57552	2	0.402601
Lin54	0.130492	0.190795	-0.414218	-0.724275	-2	-0.657378	0.95147	1.74869	-0.328482	0.929996	-0.600894	1.5359	-0.391152	0.545949	-0.352843	-0.626535	-0.774594	-0.348316	0.114327	0.488302	-2	-0.797577	-0.910024	-0.907635	-1.07871	-1.70466	-1.43711	-0.914434	0.549943	1.01242	1.47995	0.970386	0.720887	0.181207	1.30956	0.844734	1.07988	1.13821	0.721371	-0.198981	-0.301129	1.10806
Grhl1	0.66716	-0.0886616	-1.24389	-1.41962	-0.820802	-0.896951	-0.889931	-0.703252	-0.279396	-0.429829	0.4376	-0.190146	-0.518233	-0.621366	-0.0669214	0.0034704	0.363408	0.234539	-0.821954	-0.945251	-0.436302	-0.641882	-0.803747	-0.704634	1.03812	-0.98922	-0.761921	0.53967	-0.794888	0.739935	0.731034	0.596799	1.98222	1.91797	-0.364359	-0.331921	1.20021	1.49282	-0.714696	-0.396401	2	2
Cebpb	0.950798	1.18397	-0.444583	-0.827004	-0.790956	-1.04722	0.0277428	0.661349	0.285265	-1.06287	-1.02332	-0.989729	-0.118557	0.0855495	-0.236109	-1.05951	-1.07782	-1.03217	-0.669774	-1.06234	0.54423	-0.524089	-0.830482	2	-1.07581	-0.901941	-0.983821	-1.01651	-0.666859	1.0316	1.67809	1.00845	0.0392403	0.174605	0.468496	-0.343607	0.307253	1.88084	2	1.06382	0.691527	1.39957
Egr2	-0.243545	-0.274037	0.0721789	0.155985	1.06127	0.137034	-0.893637	-0.933455	-0.890397	-0.423372	-0.43172	-0.517129	-0.916957	-0.933591	-0.925154	-0.926166	-0.946659	-0.955893	-0.913986	-1.03565	1.25872	-0.961465	-0.967135	1.37088	1.99811	2	2	1.80657	-0.379698	0.103454	0.582855	0.231785	1.54321	1.40775	-1.19464	-1.18119	0.342525	0.14793	-0.308212	0.0349361	0.64023	0.142157
Zfp324	0.115956	-0.470226	-1.00612	-0.712458	-1.70029	0.244767	-0.487802	-0.145881	-0.609662	-0.17037	-0.301196	0.434771	-0.416667	-0.213143	-0.159006	-0.394558	0.00243688	0.00780234	-0.830524	-0.192386	1.29189	-0.446727	-0.434656	-1.52231	-1.7063	-1.15105	-1.38771	-1.51846	-0.010785	0.822687	0.202278	1.06898	2	1.26956	-0.0905004	0.601796	0.890674	0.125932	1.5421	2	1.79775	1.35989
Zfp90	-0.874656	0.15402	-1.42527	2	-2	-0.0117705	-0.761256	0.0276153	-0.624775	0.218506	0.277136	1.28514	-1.11095	-0.191107	-0.453981	-0.2195	0.387152	0.753781	0.906222	0.427176	-2	-0.563582	0.0194377	-2	-0.521781	-0.221136	-0.0799882	-0.476626	-0.71429	1.31088	0.0661871	1.17113	1.17361	0.911161	1.15801	0.962928	0.100909	-0.0371169	0.312103	0.385408	0.427235	0.574626
Spic	-0.998886	-1.01993	-0.615196	-0.77488	-0.590861	-0.3591	0.0575584	0.110322	-0.0319468	-0.738394	-0.784748	-0.703303	-0.506382	-0.601432	-0.578328	-0.713887	-0.747062	-0.773277	2	-0.488354	-0.462076	2	-0.406475	-0.216221	-0.912221	-0.891044	-0.853176	-0.922054	-0.701019	1.93452	1.03919	1.47358	0.193845	0.498185	1.41478	0.853126	0.488345	0.951678	0.0427079	-0.549087	0.84257	2
Bbx	-0.599356	-0.527403	-1.7502	-0.931223	-0.561613	0.70579	-1.43377	-0.605133	-0.952215	-0.676425	-0.300234	0.117238	-1.66158	-1.11114	-1.13963	-0.949696	-0.250627	-0.172656	-0.471864	0.28808	0.972233	-0.824109	0.533864	1.90428	-1.17776	1.82377	0.645203	-0.309488	-0.570049	2	1.29522	1.91727	0.540323	0.63364	0.370016	0.603736	0.0443141	0.13018	1.145	0.749708	-0.166804	0.393966
Cebpd	1.84844	2	-0.763599	-0.942105	0.819395	-0.323408	-0.24554	0.751133	0.213259	-0.816384	-0.624815	-0.353482	-0.433494	-0.211325	-0.464785	1.22932	1.08938	1.32462	-0.683195	-0.965262	-0.548614	-0.355367	-0.577717	-0.626341	-0.924967	2	0.901009	-0.589891	-1.11153	1.67563	0.773422	2	0.31368	0.393065	-0.2345	-1.02668	-0.941505	-0.0123739	-1.0467	-1.0983	-0.844004	-0.88348
Pbx3	0.422951	0.423819	-0.631333	-1.0336	-0.942783	-0.974262	-0.476016	-0.571449	-0.615564	-0.514662	-0.631523	-0.588077	-0.422036	-0.418097	-0.41883	-0.714527	-0.717891	-0.73256	-0.325514	-0.974368	2	0.222202	-0.349296	-0.927543	-0.715463	0.00643074	-0.297085	-0.550517	0.432846	0.13506	0.43529	0.0441269	0.183383	0.210532	0.855667	0.670247	0.604225	0.774896	0.821523	0.830381	1.34587	1.36368
Zfp523	0.329453	0.932054	-0.885154	-0.458506	-2	-1.00902	-0.962676	-0.925413	-0.858982	0.0691365	0.0314224	-0.0925955	-1.0115	-1.19529	-1.20103	-0.561767	-0.784217	-0.818701	0.111723	0.897205	-2	0.0876704	-0.197166	1.19723	-0.688859	0.127185	-0.32634	-0.340393	0.267157	0.514129	0.741413	0.647381	1.72725	2	0.557836	0.0184661	0.0720983	0.654418	0.624321	1.28318	1.80468	1.15032
Tfeb	0.165793	0.340173	-0.547542	-0.809522	-1.9769	-1.25997	0.559146	0.0126948	0.249098	-0.549772	-0.658163	-0.842841	0.053022	0.153654	0.188293	-0.794722	-0.722128	-0.808271	-0.632317	-1.20862	2	0.0625499	-0.386169	-1.89496	-1.11056	-0.58038	-0.52207	-1.11411	0.251685	0.243356	0.443657	0.190363	0.684799	1.00481	1.03602	0.692392	1.37143	1.88798	0.744258	1.10023	1.2768	0.642719
Zbtb32	-1.0806	-1.00259	-1.11357	-1.14053	0.0148347	-0.943378	-0.684885	-0.146393	-0.40476	1.88299	2	2	-0.844162	-0.29785	-0.420329	-0.300585	1.2316	1.27942	-0.785709	-0.979212	-0.649502	-0.406016	-0.977557	0.997749	-0.420425	-1.09787	-1.05502	-0.899137	-0.718992	1.15122	2	1.28882	0.0951712	-0.0796201	0.836277	0.13734	0.49956	1.42384	-0.169576	0.077546	-0.029161	-0.462045
Zbtb20	-0.415206	-0.652019	-1.0636	2	0.705248	0.568238	-0.899847	-0.539354	-0.450726	-0.00728552	0.814572	0.598871	-1.18241	-1.01475	-0.591856	-0.869662	0.472858	-0.446749	-1.18953	-0.418815	-0.635112	-1.02183	-0.704801	-0.753989	-1.13458	0.35424	-0.474764	-0.526101	-1.0844	0.639909	0.381426	0.430076	1.74961	2	-0.180377	-0.272367	-0.0354325	0.0156922	0.349916	0.590826	2	1.56718
Hsf4	-1.57093	-1.55906	-1.2232	-1.47357	-0.89974	-1.55084	0.255185	0.496155	0.548616	-0.312831	0.0689205	0.0934852	-0.250322	1.1866	1.21982	-1.20465	-0.531349	-0.65569	0.68406	-1.36677	-1.11138	1.49508	-0.392631	-0.953955	-0.475483	-0.142648	0.324014	-0.908551	2	1.37108	0.0956676	0.430486	0.32766	0.663938	0.500011	0.940119	1.41397	1.14016	-0.512188	0.116031	0.719349	0.285954
Jund	0.391348	0.333346	-0.248287	-1.45391	0.710223	-1.23479	1.0491	1.68167	1.65	-1.28587	-1.18097	-1.17802	0.665748	1.59414	1.28067	-1.38356	-1.2959	-1.2338	0.0296933	-1.36354	0.33204	0.460095	-0.835904	0.762546	-1.41558	-1.25992	-0.949499	-1.56867	-0.234666	0.220747	0.166972	0.377657	0.676023	0.28528	0.210236	0.237875	1.00992	0.783821	1.13595	0.751393	0.611139	0.715246
Hsf1	-1.03485	-0.553439	-0.454978	0.401662	-2	0.299959	-0.402782	-0.1347	0.0537558	-0.0256034	0.741855	0.40225	-0.965345	-0.188965	-0.275224	-0.462029	0.255515	0.251066	-0.0305862	1.39478	-2	-0.161535	2	-2	-0.0680604	-0.175053	0.81162	-0.933608	0.821231	1.92105	0.210558	0.832157	0.602098	0.694179	0.0195719	0.0644658	0.623224	0.932023	-0.547469	0.146131	0.0588431	-0.231575
Nfix	0.781232	1.2955	2	0.737933	1.09893	1.35436	-0.495325	-0.203341	-0.245054	-0.706921	-0.600724	-0.564399	-0.815869	-0.582984	-0.399818	-0.870347	-0.584854	-0.728463	0.150335	0.236001	-0.420568	-0.381489	-0.302162	-0.439734	-0.764032	-0.711752	-0.667269	-0.789713	-0.137254	1.80242	0.533102	1.47865	0.104646	0.310444	0.051763	-0.0215407	-0.376957	-0.301761	-0.555624	-0.739652	-0.65686	-0.391524
Zfp637	-1.33493	-0.754805	-0.374996	0.650895	-1.57084	0.119732	-1.09934	-0.372266	-0.666047	-0.772396	-0.310031	0.13243	-1.05689	-0.628375	-0.0504167	-0.581711	1.40168	0.0837881	-1.01562	1.67247	-0.0603073	-0.626071	2	-1.58229	-0.337532	-0.229203	-0.483167	-0.0208015	-0.803038	1.35847	0.476378	1.72236	0.209458	0.190847	2	1.8896	-0.457937	-0.0206888	0.459472	-0.103187	-0.611233	0.782891
Klf2	0.670612	0.69438	0.416497	-0.260575	-0.745314	0.480248	0.885575	0.544961	0.714833	-0.681594	-0.752418	-0.860409	1.71198	1.19286	1.32341	-0.354941	-0.504921	-0.561364	0.34471	-0.645732	-0.996217	0.558036	-0.295073	-1.2778	-1.39517	-1.28009	-1.27313	-1.40479	-1.01894	0.765269	1.03428	0.609175	-0.00760302	0.0355507	2	2	0.737442	0.571077	-0.640601	-0.329194	-1.22406	-1.33245
Zfp410	-0.751028	-0.901199	-0.696919	-0.0976823	-2	1.84998	-0.571711	-0.659286	-0.371533	0.580606	0.945794	0.375519	-1.21386	-0.832536	-0.472005	-0.299777	0.56936	-0.0126965	-0.13394	1.0364	-2	-0.711643	-0.616666	-2	0.109044	-0.456803	-0.178522	-0.0356216	0.0897478	1.12388	0.753258	0.228858	0.112821	0.682835	0.449878	-0.0365887	0.130482	0.60842	0.793228	2	1.98597	0.543576
Etv5	2	2	-0.71223	-0.29096	-1.04026	-0.022426	-0.616816	-0.732571	-0.722171	-1.03449	-1.08273	-1.08387	-0.548328	-0.661546	-0.601929	-0.328002	-0.366733	-0.468561	-0.687843	-0.577588	-0.974873	-0.265735	-0.563331	-0.856987	0.110895	-1.0835	-1.02595	0.133086	-0.163773	1.4952	-0.192613	0.858663	0.353119	0.777773	0.395431	0.150879	0.661455	1.15249	0.884253	0.74561	1.85646	2
Zscan10	-0.400604	-0.372838	0.227189	1.01237	0.152442	-0.0319962	-0.498881	-0.434228	-0.455876	-0.217663	-0.175572	-0.176382	-0.509536	-0.468054	-0.474464	-0.268013	-0.230253	-0.218985	0.795129	0.152353	2	-0.143349	-0.0888071	0.128856	-0.327785	-0.416394	-0.270279	-0.286537	-0.355124	0.549333	0.800529	0.712377	0.00333661	-0.0848022	-0.402268	-0.447978	-0.474016	-0.422113	-0.486388	-0.420984	-0.288959	-0.493603
Bhlhe40	-1.24483	-1.25972	-1.67488	-1.67397	-1.70301	-1.70575	-0.15708	-0.317034	-0.23415	-0.684081	-0.6992	-0.727062	0.260554	0.507166	0.662759	0.120029	0.312989	0.235285	-0.571391	-1.11643	-1.71646	0.0433523	-0.251225	-0.0188566	0.449616	1.89835	1.86346	0.275611	-0.185348	0.669025	0.220681	0.244686	-0.00573964	0.263183	1.94217	2	0.69504	0.427127	0.697682	1.02392	0.596425	0.345738
Irf6	0.290409	0.64492	0.674816	0.528617	2	1.14869	-0.400754	-0.443128	-0.461016	-0.380977	-0.371423	-0.339111	-0.492391	-0.465542	-0.529987	-0.664513	-0.656071	-0.58965	-0.368129	-0.484532	2	-0.561577	-0.129784	1.95282	-0.721027	-0.5919	-0.691008	-0.60526	-0.472932	-0.0228972	0.236966	0.222282	0.350682	-0.177712	-0.0860593	-0.157778	-0.344896	-0.313039	-0.458759	-0.664769	-0.442425	-0.374047
Mef2c	-0.114096	-0.0127893	-0.568999	-0.287276	-0.437963	-0.492575	-0.198397	0.030796	-0.0887935	-0.604867	-0.566444	-0.519755	-0.365056	-0.0111811	-0.0961079	-0.625152	-0.549262	-0.519862	-0.299711	-0.469472	2	-0.528692	-0.497541	-0.386474	-0.366277	-0.658542	-0.634024	-0.499909	0.00783046	1.63005	-0.122681	2	0.654733	0.504207	0.377588	0.352276	0.0397695	0.0868536	0.0462216	-0.239349	-0.421156	-0.262483
Nr4a2	-0.784742	-0.783389	-0.737725	-0.754407	-0.73354	-0.707122	-0.681655	-0.648052	-0.66168	-0.649373	-0.649391	-0.633588	-0.66909	-0.625271	-0.63342	-0.718901	-0.69261	-0.690162	-0.368288	-0.732515	-0.714958	-0.497734	-0.731593	-0.70954	2	1.54052	0.984313	2	-0.0978807	-0.356566	-0.183068	-0.0729558	0.86634	0.93879	-0.145008	0.235175	1.63194	0.943372	0.324908	0.544942	2	1.98907
Prdm5	-0.883956	-0.697335	-0.291047	-0.403933	0.247788	-0.134923	-0.685399	-0.451608	-0.473164	-0.516958	-0.321266	-0.294123	-1.0713	-0.917538	-0.981933	0.753999	1.07378	1.27822	0.494046	0.825807	0.483585	-0.112899	0.157308	0.230767	-0.60884	-0.724155	-0.686773	-0.795602	0.975602	0.0497895	0.545562	1.18636	2	2	-1.01059	-0.853231	0.243243	-0.148516	-1.01621	-0.925591	0.143511	-0.219533
Nfatc1	-1.13106	-1.14622	-1.10745	-0.881335	-0.844544	-0.445418	-0.269083	0.233206	-0.444942	-0.0124188	-0.36854	0.369207	-0.81652	-0.521835	-0.423506	-0.472047	-0.135059	-0.274746	-0.901012	-0.815616	-1.25324	-0.656429	-0.483371	-0.459758	0.167202	-1.01632	-0.630045	-0.692567	-0.147487	0.345931	0.0834247	0.198389	1.45879	1.67426	0.322966	0.656861	1.41466	1.28122	1.30363	1.4689	2	2
Irf8	-0.750481	-0.78065	-1.06512	-1.33058	-0.417857	-1.01194	-0.531248	-0.543674	-0.638186	-0.369426	-0.514166	-0.390426	-0.788484	-0.846297	-0.742418	-0.128053	-0.03705	-0.20267	-0.689353	-0.554579	-0.373767	-0.994069	-0.32975	-0.879962	-0.0946961	-0.0564534	-0.269735	-0.0350827	-0.348603	1.89822	1.10097	1.35194	-0.0668522	0.102857	0.317827	0.269882	1.58023	1.63804	1.56759	0.7636	1.99824	2
Ybx1	0.970419	0.623141	0.848436	0.234147	-1.36494	-0.150824	1.27887	0.228447	0.921771	0.220955	0.165929	-0.527204	-0.518897	0.169855	0.598363	-0.551599	-0.18442	-0.563296	-0.20094	-0.212134	0.53845	-0.227803	-1.12729	-1.14727	-0.332659	-2	-1.31272	-1.68622	0.290002	2	1.00788	2	0.808004	-0.201855	-0.0358418	1.20875	0.703614	-1.17071	-0.542082	-0.73977	-0.0328942	-0.949852
Six5	-1.11744	-0.925466	-0.635996	-0.199783	0.00177014	-0.51827	-0.588848	-0.248072	-0.418077	-0.202522	-0.0425833	-0.00522583	-0.620341	-0.653295	-0.375125	-0.356925	-0.0506422	-0.429058	-0.238034	0.828518	0.336243	-0.549296	0.613888	0.804241	-0.528682	-0.0672931	-0.536063	-0.361037	1.45832	0.189598	2	0.228378	2	2	-0.803276	-1.01929	-0.199801	0.353392	-0.862891	-1.07272	-0.315715	0.331848
Zfp128	0.248018	-0.120885	-1.03905	-0.828556	-1.2352	0.0279595	0.0293303	-0.671123	-0.305843	-0.339063	-0.71323	-0.965344	0.512994	-0.541185	-0.250931	-0.421118	-0.95803	-1.14143	-0.564253	1.04249	-1.10645	-0.288697	-0.194887	-0.936477	-0.583295	0.121061	-0.139265	0.372664	-0.5481	0.399261	1.23694	-0.0198677	2	2	1.07689	0.230066	0.236042	1.10115	-0.471064	0.2943	0.832353	-0.142479
Osr2	-0.532645	-0.553193	-0.524811	-0.541666	-0.410269	-0.513327	-0.501568	-0.533273	-0.52586	-0.357464	-0.386651	-0.399239	-0.341527	-0.40177	-0.423048	-0.323771	-0.404549	-0.387316	-0.171766	-0.371015	-0.336567	0.110261	-0.440537	-0.257471	-0.325209	-0.477934	-0.532146	-0.237732	-0.184736	-0.00292787	1.53777	-0.196624	0.0714954	0.130144	0.413176	0.0938996	2	2	0.0278341	-0.315104	0.349421	1.34106
Stat5b	0.201506	0.016808	-0.332779	-0.666072	-1.96817	0.146102	-0.239363	-0.17633	0.120756	-0.385116	-0.139999	-0.25595	-0.297685	0.310739	0.212018	-1.02283	-0.599941	-0.405173	0.178621	-1.45401	-0.438592	0.106321	-0.878536	-1.12917	-0.359063	-1.04884	-1.11252	-0.345277	0.220345	-0.184943	1.46109	0.222348	1.62312	2	1.6079	0.09636	-0.144791	1.05335	1.92786	-0.50675	-0.504578	1.65806
Irf5	-0.427823	-0.464756	-1.34428	-0.251123	-0.100616	-1.37918	-0.570287	-0.593943	-0.724879	0.154749	0.0539315	0.171831	-0.55303	-0.465328	-0.651983	0.270065	0.135091	0.372406	-0.986816	1.10347	2	-0.994871	-0.149055	2	-0.121529	-0.609785	-0.755162	-0.175317	-0.662952	1.09905	0.939762	1.08575	-0.116277	-0.277422	0.410054	-0.0169596	-0.247133	0.0126903	0.805856	-0.343897	-0.482263	0.0168134
Myb	0.407312	0.531335	-0.294295	-0.400283	1.10537	-0.596105	0.76661	0.914116	0.60923	0.54372	0.437905	0.719942	0.110201	-0.202616	-0.435063	0.208123	-0.240512	-0.0162616	-0.120982	-1.24624	2	-0.805655	-1.11364	0.581006	0.936989	-1.36687	-1.32471	0.298082	-1.07683	-0.21711	0.142476	-0.0553147	2	2	-0.860717	-0.810959	-0.17663	-0.23104	-1.06105	-1.01929	-1.10304	-1.11892

## Sheet: TFs active in TEXeff
	Naive_Kaech_Kaech	Naive_Kaech_Chung	Naive_Mackay_Chung	Naive_MilnerAug_Chung	Naive_Renkema_Chung	Naive_Scott_Scott	MP_Kaech_Chung	MP_Kaech_Kaech	MP_Kaech_Scott	MP_MilnerAug_Kaech	MP_MilnerAug_Scott	MP_MilnerAug_Chung	TE_Kaech_Chung	TE_Kaech_Kaech	TE_Kaech_Scott	TE_MilnerAug_Kaech	TE_MilnerAug_Scott	TE_MilnerAug_Chung	TCM_Mackay_Chung	TCM_MilnerAug_Chung	TCM_Renkema_Chung	TEM_Mackay_Chung	TEM_MilnerAug_Chung	TEM_Renkema_Chung	TRM.IEL_Milner17_Milner17	TRM.IEL_MilnerApr_Chung	TRM.IEL_MilnerApr_Milner17	TRM.IEL_Milner17_Chung	TRM.liver_Mackay_Chung	TexProg1_Beltra_Beltra	TexProg2_Beltra_Beltra	TexProg_Beltra_Chung	TexProg_Hudson_Chung	TexProg_Hudson_Beltra	TexEff_Beltra_Beltra	TexEff_Beltra_Chung	TexEff_Hudson_Chung	TexEff_Hudson_Beltra	TexTerm_Beltra_Beltra	TexTerm_Beltra_Chung	TexTerm_Hudson_Chung	TexTerm_Hudson_Beltra
Vax2	-1.01439	-0.985039	-0.972241	-0.843965	-0.909182	-0.806277	-0.474712	-0.288534	-0.379609	-0.222321	0.176031	0.286792	-0.34378	-0.229268	-0.269412	-0.777967	-0.780864	-0.720731	-0.64172	-0.823854	-0.819673	-0.467314	-0.747178	-0.709883	-0.849429	-0.659097	-0.869294	-0.582502	-0.600673	0.752744	1.01087	1.00631	2	2	1.03929	1.35492	1.92864	1.60539	1.22342	0.939581	0.883931	0.647039
Creb3l1	-1.48119	-1.47631	-1.09904	-0.323376	-1.0943	1.01819	-0.541925	-0.334398	-0.150731	0.256442	1.08771	0.578091	-0.0840259	0.393674	0.597672	1.60547	2	2	-0.535047	-0.390904	-0.907354	-0.637188	0.264954	-0.977723	-0.260743	-1.37258	-1.08648	-0.820825	-0.515358	-0.699386	-0.408114	-0.284992	0.178048	0.0968319	1.11685	1.01298	1.24313	1.12626	-0.206824	-0.5891	-0.0830085	0.43477
Pbx3	0.422951	0.423819	-0.631333	-1.0336	-0.942783	-0.974262	-0.476016	-0.571449	-0.615564	-0.514662	-0.631523	-0.588077	-0.422036	-0.418097	-0.41883	-0.714527	-0.717891	-0.73256	-0.325514	-0.974368	2	0.222202	-0.349296	-0.927543	-0.715463	0.00643074	-0.297085	-0.550517	0.432846	0.13506	0.43529	0.0441269	0.183383	0.210532	0.855667	0.670247	0.604225	0.774896	0.821523	0.830381	1.34587	1.36368
Lin54	0.130492	0.190795	-0.414218	-0.724275	-2	-0.657378	0.95147	1.74869	-0.328482	0.929996	-0.600894	1.5359	-0.391152	0.545949	-0.352843	-0.626535	-0.774594	-0.348316	0.114327	0.488302	-2	-0.797577	-0.910024	-0.907635	-1.07871	-1.70466	-1.43711	-0.914434	0.549943	1.01242	1.47995	0.970386	0.720887	0.181207	1.30956	0.844734	1.07988	1.13821	0.721371	-0.198981	-0.301129	1.10806
Zbtb22	-0.997872	0.38153	1.18094	-0.621599	-0.0146022	-0.731926	0.837117	1.01194	0.865931	-0.00692737	-0.0563956	0.0693082	0.375081	0.98205	0.198601	-0.453865	-0.789307	-0.306046	2	-0.6363	-1.86334	0.0439552	-0.731412	-1.78859	-1.03827	-1.08832	-1.09541	-1.06828	0.642783	-1.40176	-0.864835	-0.30286	0.728155	0.203834	0.801109	1.43468	1.18931	0.997066	0.0534459	-0.755187	0.166456	1.39545
Prdm1	-0.755674	-0.777621	-1.30038	-1.50182	-1.41852	-1.2922	-0.126766	-0.0912833	-0.211862	-0.427117	-0.478392	-0.400415	0.367679	0.735987	0.609669	0.421973	0.596281	0.744069	-0.180311	-1.15356	-1.42367	0.311944	0.807163	-1.37757	0.191454	0.00867518	-0.155791	0.402895	0.603431	-0.847083	-0.205031	-0.937655	-1.16328	-1.11984	0.695726	1.17918	1.6129	1.12021	1.58397	1.1292	1.87148	2
Sox8	-0.634529	-0.807904	-0.348879	0.187548	0.220836	-0.360004	-1.00751	-0.675098	-0.510686	-0.338722	0.507358	0.118983	0.402832	0.855039	1.17399	-0.170522	0.312273	-0.0793247	-1.03181	-0.655514	-0.690442	-0.904707	-0.400849	0.937283	2	-0.631041	-0.59521	1.75857	-1.34128	0.202159	-0.542894	0.653909	-0.629073	-0.720073	2	2	1.75738	1.23619	-0.782374	-1.19262	-1.1665	-0.839028
Zfp41	-1.13541	-1.337	-1.07435	-1.24624	-1.88643	-0.391467	-0.900831	-0.687177	-0.626385	-0.752129	-0.41104	-0.482482	-1.11119	-0.598123	-0.77656	-0.0748756	0.532695	1.12327	-0.0962168	0.242754	-1.52145	1.09122	-0.96796	0.89888	-0.604798	-0.104981	-0.836719	0.493404	0.576003	0.198605	0.92161	0.599808	1.39851	1.35283	0.985404	0.631585	1.10154	1.34048	-0.292106	1.57552	2	0.402601
Msc	-0.769528	-0.768814	-0.773207	-0.477863	-0.604273	-0.65842	-0.687311	-0.402851	-0.5379	-0.629194	-0.535319	-0.436794	-0.22782	-0.240823	-0.0926332	0.160275	0.226723	0.0819591	0.819181	-0.206501	-0.440469	1.29596	-0.586786	0.0355962	-0.706966	-0.641048	-0.688716	-0.664984	-0.167392	0.0606413	2	0.273593	-0.672073	-0.634091	1.86118	1.24887	2	2	-0.133136	-0.46173	-0.507425	-0.269627
Spic	-0.998886	-1.01993	-0.615196	-0.77488	-0.590861	-0.3591	0.0575584	0.110322	-0.0319468	-0.738394	-0.784748	-0.703303	-0.506382	-0.601432	-0.578328	-0.713887	-0.747062	-0.773277	2	-0.488354	-0.462076	2	-0.406475	-0.216221	-0.912221	-0.891044	-0.853176	-0.922054	-0.701019	1.93452	1.03919	1.47358	0.193845	0.498185	1.41478	0.853126	0.488345	0.951678	0.0427079	-0.549087	0.84257	2
Hsf4	-1.57093	-1.55906	-1.2232	-1.47357	-0.89974	-1.55084	0.255185	0.496155	0.548616	-0.312831	0.0689205	0.0934852	-0.250322	1.1866	1.21982	-1.20465	-0.531349	-0.65569	0.68406	-1.36677	-1.11138	1.49508	-0.392631	-0.953955	-0.475483	-0.142648	0.324014	-0.908551	2	1.37108	0.0956676	0.430486	0.32766	0.663938	0.500011	0.940119	1.41397	1.14016	-0.512188	0.116031	0.719349	0.285954
Tfeb	0.165793	0.340173	-0.547542	-0.809522	-1.9769	-1.25997	0.559146	0.0126948	0.249098	-0.549772	-0.658163	-0.842841	0.053022	0.153654	0.188293	-0.794722	-0.722128	-0.808271	-0.632317	-1.20862	2	0.0625499	-0.386169	-1.89496	-1.11056	-0.58038	-0.52207	-1.11411	0.251685	0.243356	0.443657	0.190363	0.684799	1.00481	1.03602	0.692392	1.37143	1.88798	0.744258	1.10023	1.2768	0.642719
Tbx21	-1.55335	-1.57101	-1.6811	-1.74478	-1.81979	-1.51654	0.055367	0.233558	0.103602	0.555588	0.579238	0.737032	0.905164	1.15134	1.02574	1.58175	1.64546	1.78333	-0.306504	0.563257	-1.80081	0.0798574	0.735804	-1.23223	-0.222094	-0.360405	-0.0929342	-0.429637	-0.505253	0.0980165	0.108067	0.0508117	-0.299238	-0.151948	1.58199	1.15258	0.541617	0.851639	0.114825	-0.38722	-0.544898	-0.0159083
Pax9	-0.845755	-0.78406	-0.772409	-0.556103	-0.621284	-0.733481	-0.662061	-0.653629	-0.592507	-0.0578704	0.081679	-0.0160358	-0.605556	-0.620422	-0.719581	-0.373681	-0.512336	-0.308889	-0.319308	-0.0776959	-0.136697	-0.0183994	-0.264595	-0.112036	0.0270865	-0.407167	-0.729445	0.517162	-0.346365	-0.475262	-0.738762	-0.629964	-0.172161	-0.31626	1.15812	1.19333	2	2	0.161224	0.202303	2	2
Meis1	-0.931114	-0.723834	-0.452008	-0.107034	0.0340937	-0.560912	-0.845418	-0.78179	-0.774795	1.25456	1.40782	1.56876	-0.86084	-0.767772	-0.784514	1.79567	1.94862	2	-0.0608604	2	0.683324	-0.154408	0.169273	0.476118	-0.80192	-0.566393	-0.827662	-0.513718	-0.83108	-0.730939	-0.88763	-0.606644	-0.770775	-0.927476	1.23581	1.13279	0.503601	0.502191	-0.757657	-0.876938	-0.16687	-0.297555
Batf	-1.43323	-1.44115	-1.39551	-1.05563	-1.83764	-1.16477	-0.690501	-0.300704	-0.444922	0.710222	1.12664	1.47099	-0.649568	-0.309021	-0.463631	0.333452	0.583308	0.79524	-0.828739	0.375733	-1.80869	-0.579742	0.650863	-1.7896	0.0947034	-0.705864	0.0238372	-0.711084	-0.69348	0.952589	0.906629	1.24708	1.82666	1.32484	0.656907	0.591055	0.869236	0.857639	0.888125	0.559687	0.424774	1.03324
Foxj2	0.833124	0.914875	0.232088	-0.738598	2	-1.30738	0.429516	0.915938	0.483947	-1.02989	-0.978482	-0.734111	0.227224	0.266594	0.630379	-1.30936	-1.17709	-1.31177	-0.117637	-0.468097	-2	1.10157	0.370284	-2	-0.83517	-1.12999	-0.88683	-0.961642	-0.137144	-0.0167986	-0.339172	0.169485	1.44265	1.402	1.27179	0.540239	0.511004	0.911827	0.655511	0.425778	0.486137	1.08517
Nfic	0.604945	-0.0699159	-0.876929	-0.524009	-2	-0.649209	-0.249805	0.722948	0.496551	-1.05375	-0.360434	-0.322353	0.759711	1.90565	1.39605	-0.217929	0.419822	0.691528	1.0167	1.07638	-0.513612	1.98546	2	0.705941	-1.06633	-1.50687	-1.36622	-1.37323	-0.124874	-0.367272	-0.449858	-0.0774255	-0.128954	-0.349147	0.922761	1.33743	0.601969	0.538155	-0.678776	-0.901112	-0.852421	-0.726226
E2f2	-0.858131	-0.842109	-0.850812	-1.5304	-0.516411	-0.678517	0.441067	-0.0251274	0.250096	0.783663	0.498806	0.343827	2	1.28402	1.4689	1.78177	1.20499	1.01191	0.0831039	-1.40498	-1.50449	0.310048	-0.872478	-0.785408	-0.461159	-1.5803	-1.6331	-0.0684469	-0.563814	0.940252	0.833431	0.723522	-0.415618	-0.27626	0.402418	1.05753	1.65595	0.75131	-0.918824	-0.700339	-0.530385	-0.885372
Gfi1	-1.17674	-1.20681	2	-1.33575	-2	-1.18969	0.399694	0.45016	-0.0227847	-0.624952	-1.07323	-0.680598	0.206113	0.266897	-0.121865	-0.341252	-0.639165	-0.229772	0.874139	-0.846085	-2	-0.118579	-0.757	-2	-0.312817	0.19183	-0.0707767	0.093482	1.36148	1.07059	1.01355	1.35391	0.801316	0.823761	0.474604	0.559767	0.784604	0.915065	1.50889	0.839915	0.101914	0.818365
Mef2c	-0.114096	-0.0127893	-0.568999	-0.287276	-0.437963	-0.492575	-0.198397	0.030796	-0.0887935	-0.604867	-0.566444	-0.519755	-0.365056	-0.0111811	-0.0961079	-0.625152	-0.549262	-0.519862	-0.299711	-0.469472	2	-0.528692	-0.497541	-0.386474	-0.366277	-0.658542	-0.634024	-0.499909	0.00783046	1.63005	-0.122681	2	0.654733	0.504207	0.377588	0.352276	0.0397695	0.0868536	0.0462216	-0.239349	-0.421156	-0.262483
Zfp184	-0.989336	-0.895671	-0.598473	-0.490106	-0.286428	-0.644426	-0.962423	-0.865289	-0.949417	-0.420522	-0.517704	-0.302151	-0.950964	-0.806087	-0.972796	1.81655	1.44576	2	-0.206385	2	0.0023128	-0.437452	-0.0767372	-0.231829	-0.596952	0.971662	1.08736	-0.544009	0.532775	1.92527	1.00664	0.763934	-0.785385	-0.729414	0.56852	0.264109	0.166008	0.428656	-0.923194	-0.777316	0.134332	-0.590818
Zbtb32	-1.0806	-1.00259	-1.11357	-1.14053	0.0148347	-0.943378	-0.684885	-0.146393	-0.40476	1.88299	2	2	-0.844162	-0.29785	-0.420329	-0.300585	1.2316	1.27942	-0.785709	-0.979212	-0.649502	-0.406016	-0.977557	0.997749	-0.420425	-1.09787	-1.05502	-0.899137	-0.718992	1.15122	2	1.28882	0.0951712	-0.0796201	0.836277	0.13734	0.49956	1.42384	-0.169576	0.077546	-0.029161	-0.462045
Irf9	-0.204284	-0.556911	-0.150709	-0.0352975	-1.33238	0.0933244	-0.306285	-0.196037	-0.42582	-0.00668932	-0.0241175	0.45245	-0.336698	-0.372172	-0.254087	-0.0445123	0.252034	0.167697	-1.17019	-0.502904	-1.66494	-1.07769	-0.641756	-1.47003	-0.824789	-1.46939	-1.27507	-1.04253	-0.63045	1.29637	1.09689	1.54034	1.14868	1.68436	0.914938	1.36251	0.727736	0.382842	2	0.328099	0.101592	1.53991
Bhlhe40	-1.24483	-1.25972	-1.67488	-1.67397	-1.70301	-1.70575	-0.15708	-0.317034	-0.23415	-0.684081	-0.6992	-0.727062	0.260554	0.507166	0.662759	0.120029	0.312989	0.235285	-0.571391	-1.11643	-1.71646	0.0433523	-0.251225	-0.0188566	0.449616	1.89835	1.86346	0.275611	-0.185348	0.669025	0.220681	0.244686	-0.00573964	0.263183	1.94217	2	0.69504	0.427127	0.697682	1.02392	0.596425	0.345738
Rorc	-0.188121	0.273001	-1.06567	-0.243735	-0.523752	-0.0906569	-0.561837	-0.0136662	-0.0961829	1.66066	2	2	-0.742866	-0.84191	-0.72281	-0.410213	-0.415219	-0.601127	-1.15075	-0.547818	-0.151518	-0.584039	-0.461138	0.215326	0.789191	-1.25679	-1.02011	-0.246463	0.524185	0.236433	1.32378	0.657436	-1.11158	-0.99177	1.03762	0.473625	0.206154	0.558318	1.77322	0.730682	-1.22697	-0.836886
Jdp2	-0.709153	-0.725729	-1.03243	-1.09031	-1.04274	-1.11495	-0.0850829	-0.0197786	0.0624958	-0.755722	-0.72709	-0.771324	-0.288081	-0.159654	-0.139557	-0.630264	-0.567704	-0.562949	0.0993203	-0.983115	-0.936696	-0.147511	-0.98897	-0.938779	-0.216952	-1.06622	-1.03759	-0.37025	0.485276	0.777699	0.977918	0.483963	1.63619	1.72794	0.452224	0.170331	1.14568	1.63097	1.76105	1.34486	1.9535	2
Max	1.49644	1.34233	0.865758	-0.111961	-2	-1.85536	0.630846	1.11811	1.1609	-1.11678	-0.878485	-0.90345	0.341731	0.980763	1.31882	-0.853824	-0.510256	-0.597226	0.460743	0.387363	-2	0.382134	-0.253566	-2	-0.40833	-0.166761	0.403697	-0.876716	0.876722	-0.884804	-0.155128	-0.401065	0.322194	-0.13355	0.590007	0.686902	0.572333	0.470739	-0.059281	0.761552	1.34115	0.42391
Nfil3	-0.686994	-0.975377	-1.46388	-1.17148	-1.70903	-0.900956	-0.788658	-0.0469662	-0.49447	-0.727055	-0.431634	-0.131769	-0.400213	-0.307409	-0.587471	-0.582648	-0.603576	-0.398028	-0.468783	-0.377197	-1.66472	1.05958	1.30773	-1.62081	1.16773	1.41124	2	0.643549	-0.640017	-0.344547	1.46687	-0.118928	0.292158	1.1417	1.31815	0.384056	0.357212	1.13239	0.656402	0.318215	0.993669	1.85817
E2f6	0.354251	0.216186	1.40372	0.297142	-1.91283	-0.145031	-0.262927	-0.490017	-0.227985	-0.585752	-0.570965	-0.755356	-0.598761	-0.715422	-0.60893	-0.427138	-0.505493	-0.555364	0.592813	-0.568033	-1.87838	-0.169423	-0.583434	-1.85299	-0.417485	-1.45942	-1.38654	-0.691918	0.600883	1.43927	1.41024	1.88329	1.33314	1.05281	0.195932	0.745861	1.32794	0.794163	0.390456	1.53264	1.54291	0.255943
Klf2	0.670612	0.69438	0.416497	-0.260575	-0.745314	0.480248	0.885575	0.544961	0.714833	-0.681594	-0.752418	-0.860409	1.71198	1.19286	1.32341	-0.354941	-0.504921	-0.561364	0.34471	-0.645732	-0.996217	0.558036	-0.295073	-1.2778	-1.39517	-1.28009	-1.27313	-1.40479	-1.01894	0.765269	1.03428	0.609175	-0.00760302	0.0355507	2	2	0.737442	0.571077	-0.640601	-0.329194	-1.22406	-1.33245
Etv5	2	2	-0.71223	-0.29096	-1.04026	-0.022426	-0.616816	-0.732571	-0.722171	-1.03449	-1.08273	-1.08387	-0.548328	-0.661546	-0.601929	-0.328002	-0.366733	-0.468561	-0.687843	-0.577588	-0.974873	-0.265735	-0.563331	-0.856987	0.110895	-1.0835	-1.02595	0.133086	-0.163773	1.4952	-0.192613	0.858663	0.353119	0.777773	0.395431	0.150879	0.661455	1.15249	0.884253	0.74561	1.85646	2
Jund	0.391348	0.333346	-0.248287	-1.45391	0.710223	-1.23479	1.0491	1.68167	1.65	-1.28587	-1.18097	-1.17802	0.665748	1.59414	1.28067	-1.38356	-1.2959	-1.2338	0.0296933	-1.36354	0.33204	0.460095	-0.835904	0.762546	-1.41558	-1.25992	-0.949499	-1.56867	-0.234666	0.220747	0.166972	0.377657	0.676023	0.28528	0.210236	0.237875	1.00992	0.783821	1.13595	0.751393	0.611139	0.715246
Nfatc1	-1.13106	-1.14622	-1.10745	-0.881335	-0.844544	-0.445418	-0.269083	0.233206	-0.444942	-0.0124188	-0.36854	0.369207	-0.81652	-0.521835	-0.423506	-0.472047	-0.135059	-0.274746	-0.901012	-0.815616	-1.25324	-0.656429	-0.483371	-0.459758	0.167202	-1.01632	-0.630045	-0.692567	-0.147487	0.345931	0.0834247	0.198389	1.45879	1.67426	0.322966	0.656861	1.41466	1.28122	1.30363	1.4689	2	2
Eomes	-0.563711	-0.952026	-1.21217	-1.34064	-1.61317	-1.16764	-0.156392	0.193726	-0.234581	-0.468003	-0.550757	-0.237616	0.493971	0.164231	0.34622	0.232883	0.0933607	-0.173034	0.0839888	-0.52472	0.524112	-0.0019901	-1.18416	-0.727402	-1.09463	-1.54122	-1.4456	-1.22395	0.698854	0.943613	1.22961	0.31075	1.32552	2	0.712374	0.0329572	0.560495	1.28105	1.43037	0.184042	0.691623	2
Foxd2	-1.39237	-1.42733	-0.12462	0.505714	-0.832047	-1.24772	0.466793	1.27856	0.28237	-1.12465	-1.21457	-0.913655	1.66549	1.55193	1.42904	-0.153785	-0.46821	-0.32685	0.353968	-0.649832	-0.897342	2	0.887041	-0.657682	-0.808412	-0.897172	-0.849112	-0.921891	-0.0330728	-1.0746	0.0677361	-0.836239	-0.457067	-0.64928	0.9164	0.171113	0.215334	0.881137	1.2081	1.30043	0.955499	1.53917
Nr4a2	-0.784742	-0.783389	-0.737725	-0.754407	-0.73354	-0.707122	-0.681655	-0.648052	-0.66168	-0.649373	-0.649391	-0.633588	-0.66909	-0.625271	-0.63342	-0.718901	-0.69261	-0.690162	-0.368288	-0.732515	-0.714958	-0.497734	-0.731593	-0.70954	2	1.54052	0.984313	2	-0.0978807	-0.356566	-0.183068	-0.0729558	0.86634	0.93879	-0.145008	0.235175	1.63194	0.943372	0.324908	0.544942	2	1.98907
Mxi1	0.133492	0.209814	-0.188764	-0.387724	2	-0.662156	-0.266169	-0.223017	-0.0279318	-0.959341	-0.81275	-0.981545	0.0336121	0.454276	0.509887	-0.15805	0.159084	0.0938616	-0.0531986	-1.13735	2	0.0208034	-1.36003	0.311085	-0.394767	-0.908221	-0.846344	-0.445175	-0.0903358	-0.512111	0.305895	0.111828	-0.583351	-0.795415	0.433026	1.07482	0.845589	0.114568	-0.641297	0.626831	0.591495	-0.500573
Trp73	-0.941788	-0.895698	-0.833889	-0.441677	-0.203732	-0.782447	-0.114451	0.349917	0.352511	-0.499148	-0.203808	-0.237675	-0.214223	-0.202034	-0.0734521	-0.567658	-0.458343	-0.557518	-0.165598	-0.46887	-0.293594	0.213156	-0.397052	-0.115067	-0.778438	-0.81757	-0.783696	-0.774729	0.432525	0.414272	0.254715	0.459111	-0.555303	-0.570708	1.21246	0.899311	2	2	0.318545	0.414727	-0.0483644	0.0446791
Zfp653	-0.926797	-0.0633395	-0.452479	-0.752124	-1.91608	-1.75457	-0.0264189	1.1723	0.761092	-0.56262	0.163361	0.49347	-0.41657	1.19598	0.18471	-1.59414	-1.29905	-0.806126	0.375716	1.03943	-1.84878	1.02299	1.26763	-1.5807	-0.351998	-0.983728	-0.741445	-1.0969	1.06968	0.0904961	0.113025	0.0817506	0.804782	1.21414	1.05539	0.281987	0.619129	2	0.736296	0.216256	0.233035	0.795792
Zfp128	0.248018	-0.120885	-1.03905	-0.828556	-1.2352	0.0279595	0.0293303	-0.671123	-0.305843	-0.339063	-0.71323	-0.965344	0.512994	-0.541185	-0.250931	-0.421118	-0.95803	-1.14143	-0.564253	1.04249	-1.10645	-0.288697	-0.194887	-0.936477	-0.583295	0.121061	-0.139265	0.372664	-0.5481	0.399261	1.23694	-0.0198677	2	2	1.07689	0.230066	0.236042	1.10115	-0.471064	0.2943	0.832353	-0.142479
Hmg20a	-1.49089	-1.53055	-1.12313	-1.38876	-1.29552	0.695569	-1.07463	-0.0322659	0.168736	-1.42318	0.176411	-0.132961	-0.908866	-0.743816	0.542517	-0.770699	1.07528	-0.585506	-0.451583	0.252526	-0.804412	0.535182	0.272618	-0.044144	-0.384511	-0.40036	-0.79354	-0.481301	1.19123	0.744319	0.502564	1.09198	1.09398	1.1472	0.58259	1.37626	0.861772	0.092499	1.76779	-0.506005	-0.760051	2
Nr2f6	-0.66852	-0.610725	-0.599083	-0.718451	2	-0.206511	-0.475642	-0.19819	-0.434768	-0.629347	-0.649901	-0.455359	-0.456292	-0.252875	-0.305282	-0.489356	-0.11312	-0.139256	-0.311693	0.160862	2	-0.278863	0.161126	2	-0.626343	-0.657694	-0.602807	-0.688098	0.931808	-0.255504	-0.505572	0.021546	-0.125538	-0.130856	0.0265887	0.610431	0.322129	-0.0420443	-0.419696	-0.13833	0.354576	-0.0570518
Arid3c	-0.176626	-0.168142	-0.158709	-0.148597	-0.130992	-0.157712	-0.172477	-0.155982	-0.15787	-0.164116	-0.141717	-0.138385	-0.172506	-0.159981	-0.164961	-0.15686	-0.151841	-0.142672	-0.166407	-0.160726	-0.158518	-0.164137	-0.137858	-0.121477	-0.164267	-0.169791	-0.155863	-0.158908	-0.163603	-0.141573	2	-0.147504	-0.155032	-0.16887	-0.137871	-0.133255	-0.133085	-0.136063	-0.153254	-0.166557	-0.164798	-0.146325
Klf12	2	2	-0.488616	-0.684739	-0.438699	-0.596636	-0.530131	-0.684686	-0.639557	-0.566687	-0.670399	-0.741376	-0.246281	-0.457978	-0.405872	-0.559852	-0.689082	-0.73172	0.0855838	1.64328	-0.445647	0.622781	-0.52985	-0.337548	-0.632321	-0.524291	-0.54143	-0.615175	-0.12042	-0.134627	1.17935	-0.248356	-0.716337	-0.714453	0.407503	0.556012	2	2	-1.0463	-0.926733	1.90379	1.28749
Ovol2	-0.388075	-0.367706	-0.380254	-0.268303	-0.24628	-0.407527	-0.411126	-0.357478	-0.406112	-0.32346	-0.338025	-0.263177	-0.32438	-0.284999	-0.31789	0.141703	0.166329	0.25403	-0.427324	-0.325358	-0.345792	-0.383625	-0.197184	-0.313644	-0.350109	-0.283169	-0.337275	-0.335841	-0.440944	0.185887	0.199005	0.355749	-0.368152	-0.400429	2	2	0.272073	0.493117	-0.194909	-0.0385395	-0.344813	-0.360307
Irf8	-0.750481	-0.78065	-1.06512	-1.33058	-0.417857	-1.01194	-0.531248	-0.543674	-0.638186	-0.369426	-0.514166	-0.390426	-0.788484	-0.846297	-0.742418	-0.128053	-0.03705	-0.20267	-0.689353	-0.554579	-0.373767	-0.994069	-0.32975	-0.879962	-0.0946961	-0.0564534	-0.269735	-0.0350827	-0.348603	1.89822	1.10097	1.35194	-0.0668522	0.102857	0.317827	0.269882	1.58023	1.63804	1.56759	0.7636	1.99824	2
Foxm1	-0.745609	-0.496671	-0.601916	-0.599422	-1.1109	-0.892891	0.0831669	0.199558	-0.0910783	0.210271	0.0643046	0.552471	0.377309	0.50488	0.505841	0.277693	0.454724	0.548142	-0.546945	-0.857922	-1.15107	-0.0801233	-0.950923	-1.19497	-0.628436	-0.397623	-0.430116	-0.707502	0.180454	0.33733	0.716272	0.173459	-0.780103	-0.86616	0.980255	0.43178	2	2	-0.514387	-0.493638	0.0974699	0.252462
E2f8	-0.661975	-0.374187	-0.745396	-0.862629	-0.930712	-0.47111	-0.405669	0.0612412	-0.105111	0.0418579	0.545905	0.743618	-0.0980416	0.50834	0.080501	0.552261	0.826178	1.46107	-0.764409	-0.942187	-0.86619	-0.77586	-0.936634	-0.961864	0.321165	-0.653538	-0.859976	0.563012	-0.283675	-0.473858	2	0.394813	-0.942803	-1.07594	0.444924	0.171067	2	2	-0.810612	-0.905191	1.32051	-0.142632
E2f7	-1.19722	-1.19787	-1.06718	-1.04018	-0.821286	-0.956646	-0.409902	-0.615527	-0.467699	1.35245	1.18377	0.783825	0.0737298	-0.16356	-0.0964412	1.80789	1.36795	1.27049	-0.635437	-0.574422	-0.779339	-0.587341	-0.886501	-0.817783	0.905592	-0.548718	-0.493178	0.687539	-0.533659	-0.541744	1.49249	-0.533488	-0.896633	-0.923525	0.087025	0.754612	2	1.88777	-0.17644	0.294679	0.262689	-0.219676
Homez	-1.14481	-0.998469	0.0851575	-0.409911	-0.969148	0.519256	-1.08114	-0.787489	-0.16633	-1.11958	0.174735	-0.765523	-0.0901769	-0.968988	-0.858607	0.807611	-0.647128	-0.94168	-0.435122	0.690261	-1.09234	-0.497122	-0.519804	-0.00634412	-0.862379	2	0.575548	-0.46449	-0.892497	2	1.18648	-0.887848	0.665819	2	1.6107	0.087385	-0.118258	1.19307	1.27297	-0.184986	-0.0865288	1.39299
Rfx4	-0.796645	-0.975474	-0.619295	0.232363	1.18675	1.17167	-1.26455	-1.01971	-1.02131	0.163507	0.534446	0.64942	-1.16855	-1.08287	-1.11837	-0.302472	0.154462	0.00862283	-0.662992	1.16269	2	-1.19551	1.55765	1.16606	-0.705208	-0.13127	-0.218524	-0.824557	-1.12438	1.14622	-0.690025	0.675308	0.467282	1.0924	0.845195	0.0942753	1.1345	2	-0.390629	-1.10774	-0.974877	-0.534877
E2f1	-0.719451	-0.761561	-0.489325	-1.24705	-1.12567	-0.639066	-0.374544	-0.585959	-0.442706	-0.279579	-0.374268	-0.543075	-0.258742	-0.467952	-0.415636	0.350108	0.0459425	-0.0180927	-0.66409	-0.358921	2	-0.749438	-1.17406	-1.08435	0.611702	0.226308	0.197357	0.61375	-0.0426244	0.0242544	1.5259	-0.144606	-0.590087	-0.537055	0.196884	0.551402	2	2	-0.232441	0.0571739	0.808456	0.313829
Osr2	-0.532645	-0.553193	-0.524811	-0.541666	-0.410269	-0.513327	-0.501568	-0.533273	-0.52586	-0.357464	-0.386651	-0.399239	-0.341527	-0.40177	-0.423048	-0.323771	-0.404549	-0.387316	-0.171766	-0.371015	-0.336567	0.110261	-0.440537	-0.257471	-0.325209	-0.477934	-0.532146	-0.237732	-0.184736	-0.00292787	1.53777	-0.196624	0.0714954	0.130144	0.413176	0.0938996	2	2	0.0278341	-0.315104	0.349421	1.34106
Zfp300	-1.41377	-1.29664	-0.588063	-0.48175	-0.841701	0.030659	-0.736742	0.781002	-0.0119181	1.07832	1.50501	2	-1.0859	0.393202	0.535148	-0.602796	1.59068	1.15753	-0.0146779	-0.296537	-0.68563	-0.304568	-0.224604	-0.873358	-1.33045	-1.0974	-1.03634	-1.29777	-0.530533	0.00813832	-0.485601	0.742712	1.56286	-0.326418	0.080701	-0.173609	0.318872	0.686022	0.899855	-0.566143	0.00590805	1.7886
Nfe2	0.999945	1.53144	-0.937352	-1.14376	-1.01787	-0.779646	-0.630216	-0.0430227	-0.273122	-0.655646	-0.289194	-0.0320455	-0.114432	0.796047	0.485782	0.859315	1.73959	2	-0.434802	-0.628158	1.8117	0.193898	-0.492523	-0.87601	-0.932664	-1.17928	-1.15244	-0.95613	-0.931083	1.14428	0.223305	2	-0.264329	-0.562068	1.37637	1.60925	0.069286	-0.095455	-0.543491	-0.589609	-0.851156	-0.819799
Klf11	0.169767	0.0712691	2	-0.00488468	-1.77711	1.10664	-0.0506747	-0.447345	-0.209635	0.604923	0.306356	-0.00822354	0.510491	0.335465	0.540717	1.62881	1.44264	1.07657	1.69745	-0.544489	-1.76639	1.31522	0.697011	-1.77894	-0.247274	-1.13461	-1.10165	-0.382314	-0.569713	-0.632409	0.208643	-0.525772	-1.01187	-1.06877	0.888214	1.52677	0.354257	-0.100681	-0.8396	-0.0919269	-0.955658	-1.42441
Dmrt2	-0.975674	-0.985313	-0.937134	-0.542403	-0.708324	-0.761179	-0.547794	-0.188528	-0.257443	-0.45043	-0.130952	-0.0389423	0.165591	-0.684451	-0.233249	-0.0513001	-0.114421	-0.655259	-0.799778	-0.523345	-0.372572	-0.260763	-0.341739	0.452178	-1.03593	-0.339519	-1.00035	-0.166724	-0.835321	2	0.455124	1.89853	-0.381486	-0.382283	0.449451	-0.0428219	2	2	1.46008	0.183671	0.167792	1.41526
Maf	-0.521849	-0.275331	-0.994119	-1.11646	-0.939851	-1.01319	-0.0244805	0.487062	0.38694	-0.649201	-0.367502	-0.365332	-0.192005	0.575519	0.0837438	-0.370454	-0.11944	0.275311	0.0874396	-0.901997	-0.892548	0.55264	-0.911812	0.283175	-0.260896	-0.996579	-0.852338	-0.78068	1.49595	-0.472659	-0.439603	-0.222116	0.220727	0.0888803	-0.0713875	0.376426	2	1.54468	-0.363153	-0.21079	2	1.46229
Cebpb	0.950798	1.18397	-0.444583	-0.827004	-0.790956	-1.04722	0.0277428	0.661349	0.285265	-1.06287	-1.02332	-0.989729	-0.118557	0.0855495	-0.236109	-1.05951	-1.07782	-1.03217	-0.669774	-1.06234	0.54423	-0.524089	-0.830482	2	-1.07581	-0.901941	-0.983821	-1.01651	-0.666859	1.0316	1.67809	1.00845	0.0392403	0.174605	0.468496	-0.343607	0.307253	1.88084	2	1.06382	0.691527	1.39957
Pbx4	1.02125	1.09313	-1.31053	-1.03327	-1.64824	-0.925088	-0.79037	-0.541225	-0.613386	-0.202838	0.0769445	0.0679346	-0.78183	-0.781543	-0.883303	0.74637	0.515575	0.724946	-0.634584	0.459757	-1.59256	-0.353226	-0.339298	-1.55187	1.92321	1.20187	0.566464	2	0.488823	-0.574367	-0.322192	-0.765219	0.953979	1.18885	1.19106	1.89772	0.0350535	0.0921808	-0.766075	-0.875527	0.15449	0.373461
Tfdp1	-0.549242	-0.595877	0.643747	-0.916708	-2	-0.323113	-0.26458	-0.43494	-0.18345	-0.141529	-0.0378089	-0.294683	-0.626996	-0.464584	-0.480501	0.0779363	0.285937	0.425455	0.0282941	0.376674	-2	-0.534587	-1.00782	-2	-0.289681	-0.740278	-0.396136	-0.569833	0.0598341	1.85017	1.47656	2	0.891366	0.592208	-0.084875	0.104857	1.74927	1.6365	0.625009	1.02895	0.875219	0.183775

[truncated: 1 more sheets: TFs active in TEXterm]
