# Supplementary material for: Atlas-guided discovery of transcription factors for T cell programming
Source: Nature. Author manuscript; Available in PMC 2026 May 8. (PMC13017511; doi:10.1038/s41586-025-09989-7)
Supplement: Supplementary Table 5 [file NIHMS2159509-supplement-Supplementary_Table_5.xlsx]

## Sheet: TEX
TEX_c1	TEX_c2	TEX_c3	TEX_c4	TEX_c5
Usf1	Creb1	Rela	Sp110	Elf1
Arnt	Stat6	Pknox1	Patz1	Elf2
Mlx	Irf3	Tcf3	Zfx	Etv6
Srebf1	Stat4	Trp53	E2f4	Ets1
Arntl	Gata3	Ikzf1	Sp2	Stat3
Tfe3	Irf1	Tcf12	Klf3	Gabpa
Heyl	Foxj3	Ctcf	Sp3	Fli1
Bhlhe41	Stat2	Bcl6	Nfyb	Elf4
Tfeb	Zfp287	Smad3	Klf13	Elk4
Bhlhe40	Runx3	Nfkb2	Zbtb17	Elk3
Xbp1	Irf2	Meis3	Ikzf3	Thap11
Max	Foxn3	Zfp398	Nfyc	Elk1
Setbp1	Runx1	Zfp335	Zfp281	Klf9
Mxd1	Stat1	Nfkb1	Mbd2	Zfp410
Tigd2	Runx2	Srebf2	Rfx1	Etv5
	Irf7	Ets2	Zfp260	Zfp523
	Junb	Rfx7	Sp4	Hinfp
	Tbx21	Zfp768	Zfp740	Zfp143
	Atf2	Smad4	Nrf1	Etv3
	Cbfb	Prdm16	Klf10	Hmg20b
	Rxrb	Prdm4	Maz
	Irf9	Zfp324	Klf6
	Bbx	Snai3	Sp1
	Zfp212	Hic1	Klf2
	Foxo1		Zfp64
	Mafk		Mecp2
	Atf1		Rbak
	Stat5b		Zbtb14
	Nr3c1		Taf1
	Rora		Zfp263
	Nr1d2		Nfya
	Nfe2l2		Klf7
	Foxp1		Zfp213
	Atf7		Zfp566
	Spi1		Klf8
	Zfp422		Pax9
	Nfe2l1		E2f6
	Dmrt2		Tfdp1
	Eomes		Zbtb49
	Zbtb20		Pbx3
	Irf8		Egr1
	Arid3a		Egr2
	Foxj2		E2f1
	Batf		Ahr
	Nfatc1		E2f3
	Jund
	Cebpb
	Vax2
	Foxd2
	Zscan20
	Jdp2
	Nr4a2
	Nfil3
	Gfi1
	Crem
	Tef
	Zbtb3
	Homez
	Thrb
	Ddit3
	Jun
	Irf4
	Meox2
	Fos
	Isl2
	Prdm1

## Sheet: TRM
TRM_c1	TRM_c2	TRM_c3	TRM_c4	TRM_c5
Creb1	Stat6	Rela	Sp110	Elf1
Mlx	Irf3	Tcf3	Patz1	Elf2
Usf1	Stat4	Trp53	Zfx	Etv6
Srebf1	Gata3	Ikzf1	Pknox1	Ets1
Atf2	Irf1	Tcf12	E2f4	Stat3
Atf7	Foxj3	Ctcf	Sp2	Gabpa
Arnt	Stat2	Tgif1	Klf3	Fli1
Atf1	Zfp287	Phox2b	Sp3	Elf4
Usf2	Runx3	Nfkb2	Nfyb	Elk4
Tfe3	Irf2	Nfkb1	Klf13	Elk3
Arntl	Foxn3	Rora	Zbtb17	Thap11
Gmeb1	Bcl6	Smad3	Ikzf3	Elk1
Glis3	Runx1	Relb	Nfyc	Etv3
Atf3	Stat1	Snai1	Zfp281
Atf4	Runx2	Pbx4	Mbd2
Bhlhe40	Tbx21	Snai3	Rfx1
Xbp1	Batf	Zbtb3	Zfp260
Crem	Tlx2	Tigd2	Sp4
Tef	Irf7	Hic1	Zfp740
Max	Cdx1		Nrf1
Setbp1	Tcf7		Klf10
Thrb	Meis3		Maz
Mxd1	Irf8		Sp1
	Nfe2l2		Klf7
	Zfp212		Zfp566
	Mafk		Myc
	Bbx		Klf2
	Zfp422		Srebf2
	Cbfb		Nfya
	Foxo1		Mecp2
	Nfatc1		Zfp64
	Jund		Taf1
	Foxp1		Zfp398
	Hlx		Zfp335
	Junb		Zfp143
	Nr4a1		Wt1
	Fosl2		Tfdp1
	Nr4a3		Klf8
	Rel		Zfp263
	Nr1i3		Klf5
	Fosb		Klf6
	Foxo3		Klf4
	Hsf2		Zfp692
	Nr4a2		Zfp341
	Nfil3		Egr1
	Gfi1		Egr2
	Homez		E2f1
	Ddit3		Ahr
	Jun		E2f3
	Irf4
	Hmg20b
	Meox2
	Fos
	Isl2
	Prdm1
