# Supplementary material for: Atlas-guided discovery of transcription factors for T cell programming
Source: Nature. Author manuscript; Available in PMC 2026 May 8. (PMC13017511; doi:10.1038/s41586-025-09989-7)
Supplement: Supplementary Table 6 [file NIHMS2159509-supplement-Supplementary_Table_6.xlsx]

## Sheet: Cl13 gRNA lib
TF gRNA library used in Fig. 3
Dual_gRNA_vector	gRNA_ID	gRNA sequence from Brie library
Vector_Arid3a_1	Arid3a_1	TCTGGGATGCCATATGACTG
Vector_Arid3a_1	Arid3a_2	GATAGGCATTTGATGGACGT
Vector_Arid3a_2	Arid3a_3	CCTGCGATTGCTGTCTATGG
Vector_Arid3a_2	Arid3a_4	CCGGATGCATAGGACTCAGA
Vector_Etv5_1	Etv5_1	AGAGGGAGGCTTCCTATCGT
Vector_Etv5_1	Etv5_2	AGTTATCAGACTGAAAATCT
Vector_Etv5_2	Etv5_3	GATCTGGCTCACGATTCTGA
Vector_Etv5_2	Etv5_4	CATGTTCATACAGTGGGTCA
Vector_Foxd2_1	Foxd2_1	GTGAGGGAGCACGTCCCGAG
Vector_Foxd2_1	Foxd2_2	GTAGCCGTAAGCGCCGTAAG
Vector_Foxd2_2	Foxd2_3	AGGCAGCCCGAGGCGCAACG
Vector_Foxd2_2	Foxd2_4	TGCCAGCTGTCAGTTCCCCC
Vector_Gfi1_1	Gfi1_1	CAAATGCATCAAATGCAGCA
Vector_Gfi1_1	Gfi1_2	CCCCGACTCTCAGCTTACCG
Vector_Gfi1_2	Gfi1_3	CTGCACGCGGACAAGAGCGT
Vector_Gfi1_2	Gfi1_4	CTACGGCGACTTCGCGCCTG
Vector_Hic1_1	Hic1_1	CGGCAAGACAGACCGACCGG
Vector_Hic1_1	Hic1_2	GAGACTCAGATATCGGACCT
Vector_Hic1_2	Hic1_3	CTCAACAATCAGCGCACCAA
Vector_Hic1_2	Hic1_4	GCGGCTACGCTCCTTACGGG
Vector_Ikzf3_1	Ikzf3_1	TCATATTAAACTGCACACGG
Vector_Ikzf3_1	Ikzf3_2	TAACGCCATCAGCTATCTAG
Vector_Ikzf3_2	Ikzf3_3	ACCTCATGAGATAGAAAACG
Vector_Ikzf3_2	Ikzf3_4	GACAACAGCAGACCAACCGG
Vector_Irf8_1	Irf8_1	AGTTTACCGAATTGTCCCCG
Vector_Irf8_1	Irf8_2	TCGACAGCAGCATGTACCCG
Vector_Irf8_2	Irf8_3	GCGTAACCTCGTCTTCCACG
Vector_Irf8_2	Irf8_4	CAAGCAGGATTACAATCAGG
Vector_Jdp2_1	Jdp2_1	TGTGCCCTCACAGCTAGACG
Vector_Jdp2_1	Jdp2_2	CCAGACCCTTCAGTGACCGC
Vector_Jdp2_2	Jdp2_3	CGCTGACATCCGCAACATTG
Vector_Jdp2_2	Jdp2_4	AACGCACAGAGTTTCTGCAG
Vector_Nfatc1_1	Nfatc1_1	CAGGTCCAGAGTGCTATCGG
Vector_Nfatc1_1	Nfatc1_2	TCATCCCCCCAGTTACGGAG
Vector_Nfatc1_2	Nfatc1_3	GGGCTTCGCCCACTGATACG
Vector_Nfatc1_2	Nfatc1_4	TCCATACGAGCTTCGGATCG
Vector_Nfil3_1	Nfil3_1	GAAGATTTGCTCCTGAACGA
Vector_Nfil3_1	Nfil3_2	TTCCTGAGTGTGCTCCACCG
Vector_Nfil3_2	Nfil3_3	TCTCCAAAACCAGGTCATTG
Vector_Nfil3_2	Nfil3_4	GATTTCTTGGGCATACGCCG
Vector_Nr4a2_1	Nr4a2_1	TGTCAAGCAACTGCGATGCG
Vector_Nr4a2_1	Nr4a2_2	TGCCGGATTGGAATCGACGT
Vector_Nr4a2_2	Nr4a2_3	AGTACTGACAACGATTTCGG
Vector_Nr4a2_2	Nr4a2_4	TAGTAAACCGACCCGCTGTG
Vector_Prdm1_1	Prdm1_1	TTGGAACTAATGCCGTACGG
Vector_Prdm1_1	Prdm1_2	GGATAGGATAAACCACCCGA
Vector_Prdm1_2	Prdm1_3	GTGTAGACTTCACCGATGAG
Vector_Prdm1_2	Prdm1_4	TTGTACCACGTGTTCTGACG
Vector_Prdm4_1	Prdm4_1	TGTTGGCAGATATACCACAC
Vector_Prdm4_1	Prdm4_2	ATTGGACACAACAATCACCA
Vector_Prdm4_2	Prdm4_3	TGTTCTCCGCCAGTCCATCG
Vector_Prdm4_2	Prdm4_4	AAAGCAGCTCACTTTCAGGG
Vector_Stat3_1	Stat3_1	CCAACAAATTAAGAAACTGG
Vector_Stat3_1	Stat3_2	CTGCTTCTCTGTCACTACGG
Vector_Stat3_2	Stat3_3	GTTTACCACGAAAGTCAGGT
Vector_Stat3_2	Stat3_4	CAAAGAGTCACATGCCACGT
Vector_Zbtb49_1	Zbtb49_1	TCACTTACGCCGGCACTCTG
Vector_Zbtb49_1	Zbtb49_2	CTGGACGTTACAAATGTCAG
Vector_Zbtb49_2	Zbtb49_3	GACAGGTGGAGCCACAAAGG
Vector_Zbtb49_2	Zbtb49_4	TCAGCCGGGACTTTAGCCTG
Vector_Zfp143_1	Zfp143_1	GCATTTCGGTGCAAATACGA
Vector_Zfp143_1	Zfp143_2	CTAATTATAAAAACCATGTG
Vector_Zfp143_2	Zfp143_3	CCTGACGGAGGCAGTAACCG
Vector_Zfp143_2	Zfp143_4	AGTGTGAGCATTCAGGCTGT
Vector_Zfp324_1	Zfp324_1	TGGAGTTGGATGATCACACG
Vector_Zfp324_1	Zfp324_2	GGGAGACCCCAATGTTACAG
Vector_Zfp324_2	Zfp324_3	AGGGGTATCAGTGATTTACT
Vector_Zfp324_2	Zfp324_4	TATGAGTACGCAGATGCTTG
Vector_Zfp410_1	Zfp410_1	GCACATGAGGACACACAATG
Vector_Zfp410_1	Zfp410_2	GCTGTGACCGGACATTTGTG
Vector_Zfp410_2	Zfp410_3	ACAGGAGAAAATGTCCACCT
Vector_Zfp410_2	Zfp410_4	CGAGCGGCCGCACACCTGTG
Vector_Zscan20_1	Zscan20_1	AGGATTTGAGTTGAAGCGTG
Vector_Zscan20_1	Zscan20_2	CCCCTGAAGAGACTCCTCGG
Vector_Zscan20_2	Zscan20_3	GAAGGTTCTTGAATCGGTAG
Vector_Zscan20_2	Zscan20_4	CAGGCACGACACCCCGAGAG
Vector_Scramble_1	Scramble_1	GCACTACCAGAGCTAACTCA
Vector_Scramble_1	Scramble_2	GAACAGTCGCGTTTGCGACT
Vector_Scramble_2	Scramble_3	CGTACGGGCGCGCCGTCCAT
Vector_Scramble_2	Scramble_4	GTGTGGTATATCCCCGTTTT

## Sheet: Arm gRNA lib
TF gRNA library used in Fig. 4
Dual_gRNA_vector	gRNA_ID	gRNA sequence from Brie library
Vector_Arid3a_1	Arid3a_1	TCTGGGATGCCATATGACTG
Vector_Arid3a_1	Arid3a_2	GATAGGCATTTGATGGACGT
Vector_Etv5_2	Etv5_3	GATCTGGCTCACGATTCTGA
Vector_Etv5_2	Etv5_4	CATGTTCATACAGTGGGTCA
Vector_Gfi1_1	Gfi1_1	CAAATGCATCAAATGCAGCA
Vector_Gfi1_1	Gfi1_2	CCCCGACTCTCAGCTTACCG
Vector_Hic1_2	Hic1_3	CTCAACAATCAGCGCACCAA
Vector_Hic1_2	Hic1_4	GCGGCTACGCTCCTTACGGG
Vector_Ikzf3_1	Ikzf3_1	TCATATTAAACTGCACACGG
Vector_Ikzf3_1	Ikzf3_2	TAACGCCATCAGCTATCTAG
Vector_Irf8_2	Irf8_3	GCGTAACCTCGTCTTCCACG
Vector_Irf8_2	Irf8_4	CAAGCAGGATTACAATCAGG
Vector_Jdp2_1	Jdp2_1	TGTGCCCTCACAGCTAGACG
Vector_Jdp2_1	Jdp2_2	CCAGACCCTTCAGTGACCGC
Vector_Nfatc1_2	Nfatc1_3	GGGCTTCGCCCACTGATACG
Vector_Nfatc1_2	Nfatc1_4	TCCATACGAGCTTCGGATCG
Vector_Nfil3_1	Nfil3_1	GAAGATTTGCTCCTGAACGA
Vector_Nfil3_1	Nfil3_2	TTCCTGAGTGTGCTCCACCG
Vector_Nr4a2_1	Nr4a2_1	TGTCAAGCAACTGCGATGCG
Vector_Nr4a2_1	Nr4a2_2	TGCCGGATTGGAATCGACGT
Vector_Prdm1_2	Prdm1_3	GTGTAGACTTCACCGATGAG
Vector_Prdm1_2	Prdm1_4	TTGTACCACGTGTTCTGACG
Vector_Stat3_2	Stat3_3	GTTTACCACGAAAGTCAGGT
Vector_Stat3_2	Stat3_4	CAAAGAGTCACATGCCACGT
Vector_Zfp324_2	Zfp324_3	AGGGGTATCAGTGATTTACT
Vector_Zfp324_2	Zfp324_4	TATGAGTACGCAGATGCTTG
Vector_Zfp410_2	Zfp410_3	ACAGGAGAAAATGTCCACCT
Vector_Zfp410_2	Zfp410_4	CGAGCGGCCGCACACCTGTG
Vector_Zscan20_2	Zscan20_3	GAAGGTTCTTGAATCGGTAG
Vector_Zscan20_2	Zscan20_4	CAGGCACGACACCCCGAGAG
Vector_Scramble_1	Scramble_1	GCACTACCAGAGCTAACTCA
Vector_Scramble_1	Scramble_2	GAACAGTCGCGTTTGCGACT
Vector_Scramble_2	Scramble_3	CGTACGGGCGCGCCGTCCAT
Vector_Scramble_2	Scramble_4	GTGTGGTATATCCCCGTTTT

## Sheet: RNP gRNA and validation primers
gRNA sequnece used for Cas9 RNP knock out
RNP gRNA JDP2	TACGCTGACATCCGCAACCT
RNP gRNA ZSCAN20	TCGGTGCCAATCCTCCACCA
RNP gRNA Prdm1	GTGTAGACTTCACCGATGAG
ZSCAN20_indel_amplification_forward	AGGTGGCGGAAGATATGGGGGA
ZSCAN20_indel_amplification_reverse	CCACCACTCCCGGCCAACTTTT
JDP2_indel_amplification_forward	GGTGACCTTGGTGTGAGTTA
JDP2_indel_amplification_reverse	TTCTGATACAGAAGGCCTGG
Prdm1_indel_amplification_forward	TGAGAGGCCATAGAGCCGAG
Prdm1_indel_amplification_reverse	GCGGCAAACTGTTTCCTTCC
ZSCAN20_indel_sequencing primer	ATCTCCGCAGCCAGAGCCTGAA
JDP2_indel_sequencing primer	AAGGACTTTACGGCAGGAAG
Prdm1_indel_sequencing primer	GCTTACGGCTAACTGTGGAGGC
