# Supplementary material for: Atlas-guided discovery of transcription factors for T cell programming
Source: Nature. Author manuscript; Available in PMC 2026 May 8. (PMC13017511; doi:10.1038/s41586-025-09989-7)
Supplement: Supplementary Table 7 [file NIHMS2159509-supplement-Supplementary_Table_7.xlsx]

## Sheet: Fig 3d statistics
Fig. 3d p individual P value and statistic significance
Number of families	4
Number of comparisons per family	21
Alpha	0.1
Exhausted							Effector_like
Uncorrected Fisher's LSD	Predicted (LS) mean diff.	90.00% CI of diff.	Below threshold?	Summary	Individual P Value		Uncorrected Fisher's LSD	Predicted (LS) mean diff.	90.00% CI of diff.	Below threshold?	Summary	Individual P Value
gScramble vs. gHic1	0.207	0.09265 to 0.3212	Yes	**	0.0031		gScramble vs. gHic1	-0.01068	-0.1250 to 0.1036	No	ns	0.8776
gScramble vs. gStat3	0.2064	0.07114 to 0.3416	Yes	*	0.0124		gScramble vs. gStat3	0.02759	-0.1076 to 0.1628	No	ns	0.7366
gScramble vs. gPrdm1	0.203	0.1008 to 0.3052	Yes	**	0.0012		gScramble vs. gPrdm1	0.2238	0.1216 to 0.3260	Yes	***	0.0004
gScramble vs. gIkzf3	0.1991	0.1106 to 0.2876	Yes	***	0.0003		gScramble vs. gIkzf3	-0.07033	-0.1589 to 0.01821	No	ns	0.1909
gScramble vs. gZfp324	0.1741	0.07989 to 0.2684	Yes	**	0.0025		gScramble vs. gZfp324	-0.08359	-0.1778 to 0.01066	No	ns	0.1444
gScramble vs. gNr4a2	0.1617	0.07314 to 0.2502	Yes	**	0.0028		gScramble vs. gNr4a2	-0.1547	-0.2432 to -0.06612	Yes	**	0.0043
gScramble vs. gGfi1	0.138	0.02369 to 0.2523	Yes	*	0.0473		gScramble vs. gGfi1	-0.03049	-0.1448 to 0.08381	No	ns	0.6601
gScramble vs. gJdp2	0.1213	0.01908 to 0.2235	Yes	ns	0.0512		gScramble vs. gJdp2	-0.13	-0.2323 to -0.02779	Yes	*	0.0367
gScramble vs. gNfil3	0.1198	0.01761 to 0.2221	Yes	ns	0.0541		gScramble vs. gNfil3	-0.1217	-0.2239 to -0.01944	Yes	ns	0.0505
gScramble vs. gZbtb49	0.1066	-0.02860 to 0.2419	No	ns	0.1942		gScramble vs. gZbtb49	-0.1307	-0.2660 to 0.004513	No	ns	0.1118
gScramble vs. gZfp143	0.0995	-0.08481 to 0.2838	No	ns	0.3737		gScramble vs. gZfp143	-0.07537	-0.2597 to 0.1089	No	ns	0.5002
gScramble vs. gNfatc1	0.09116	-0.04408 to 0.2264	No	ns	0.2669		gScramble vs. gNfatc1	-0.004536	-0.1398 to 0.1307	No	ns	0.9559
gScramble vs. gZscan20	0.09511	0.006571 to 0.1836	Yes	ns	0.0774		gScramble vs. gZscan20	0.01044	-0.07809 to 0.09898	No	ns	0.8458
gScramble vs. gPrdm4	0.08135	-0.03295 to 0.1956	No	ns	0.2411		gScramble vs. gPrdm4	-0.04935	-0.1636 to 0.06495	No	ns	0.4767
gScramble vs. gFoxd2	0.07654	-0.03776 to 0.1908	No	ns	0.27		gScramble vs. gFoxd2	-0.05185	-0.1661 to 0.06245	No	ns	0.4546
gScramble vs. gZfp410	0.06894	-0.04536 to 0.1832	No	ns	0.3204		gScramble vs. gZfp410	0.1621	0.04783 to 0.2764	Yes	*	0.02
gScramble vs. gArid3a	0.06872	-0.02554 to 0.1630	No	ns	0.2299		gScramble vs. gArid3a	-0.01272	-0.1070 to 0.08154	No	ns	0.8239
gScramble vs. gIrf8	0.06577	-0.03646 to 0.1680	No	ns	0.2893		gScramble vs. gIrf8	-0.01053	-0.1128 to 0.09170	No	ns	0.8651
gScramble vs. gEtv5	0.05128	-0.05095 to 0.1535	No	ns	0.4084		gScramble vs. gEtv5	-0.04058	-0.1428 to 0.06165	No	ns	0.5129
gScramble vs. gTfdp1	0.02432	-0.08998 to 0.1386	No	ns	0.7257		gScramble vs. gTfdp1	0.02394	-0.09036 to 0.1382	No	ns	0.7299
gScramble vs. gHinfp	0.01701	-0.09729 to 0.1313	No	ns	0.8062		gScramble vs. gHinfp	0.01954	-0.09476 to 0.1338	No	ns	0.778
Progenitor							Cellcycle
Uncorrected Fisher's LSD	Predicted (LS) mean diff.	90.00% CI of diff.	Below threshold?	Summary	Individual P Value		Uncorrected Fisher's LSD	Predicted (LS) mean diff.	90.00% CI of diff.	Below threshold?	Summary	Individual P Value
gScramble vs. gHic1	-0.07439	-0.1887 to 0.03991	No	ns	0.2837		gScramble vs. gHic1	-0.1219	-0.2362 to -0.007590	Yes	ns	0.0795
gScramble vs. gStat3	-0.2052	-0.3404 to -0.06993	Yes	*	0.0129		gScramble vs. gStat3	-0.0288	-0.1640 to 0.1064	No	ns	0.7255
gScramble vs. gPrdm1	-0.4793	-0.5815 to -0.3770	Yes	****	<0.0001		gScramble vs. gPrdm1	0.05248	-0.04975 to 0.1547	No	ns	0.3976
gScramble vs. gIkzf3	-0.1595	-0.2480 to -0.07095	Yes	**	0.0032		gScramble vs. gIkzf3	0.0307	-0.05783 to 0.1192	No	ns	0.5675
gScramble vs. gZfp324	-0.05389	-0.1481 to 0.04036	No	ns	0.3462		gScramble vs. gZfp324	-0.03667	-0.1309 to 0.05759	No	ns	0.5213
gScramble vs. gNr4a2	0.04238	-0.04615 to 0.1309	No	ns	0.4301		gScramble vs. gNr4a2	-0.04941	-0.1379 to 0.03913	No	ns	0.3578
gScramble vs. gGfi1	-0.1341	-0.2483 to -0.01975	Yes	ns	0.0539		gScramble vs. gGfi1	0.02655	-0.08774 to 0.1409	No	ns	0.7017
gScramble vs. gJdp2	0.08672	-0.01552 to 0.1889	No	ns	0.1627		gScramble vs. gJdp2	-0.078	-0.1802 to 0.02423	No	ns	0.209
gScramble vs. gNfil3	0.04607	-0.05616 to 0.1483	No	ns	0.4576		gScramble vs. gNfil3	-0.04425	-0.1465 to 0.05798	No	ns	0.4756
gScramble vs. gZbtb49	0.1029	-0.03237 to 0.2381	No	ns	0.2104		gScramble vs. gZbtb49	-0.07878	-0.2140 to 0.05646	No	ns	0.3372
gScramble vs. gZfp143	-0.0382	-0.2225 to 0.1461	No	ns	0.7325		gScramble vs. gZfp143	0.01408	-0.1702 to 0.1984	No	ns	0.8998
gScramble vs. gNfatc1	-0.04515	-0.1804 to 0.09009	No	ns	0.5821		gScramble vs. gNfatc1	-0.04148	-0.1767 to 0.09376	No	ns	0.6131
gScramble vs. gZscan20	-0.1077	-0.1963 to -0.01919	Yes	*	0.0456		gScramble vs. gZscan20	0.00218	-0.08636 to 0.09072	No	ns	0.9676
gScramble vs. gPrdm4	0.02189	-0.09241 to 0.1362	No	ns	0.7522		gScramble vs. gPrdm4	-0.05389	-0.1682 to 0.06041	No	ns	0.4371
gScramble vs. gFoxd2	0.04736	-0.06694 to 0.1617	No	ns	0.4946		gScramble vs. gFoxd2	-0.07205	-0.1863 to 0.04225	No	ns	0.2991
gScramble vs. gZfp410	-0.1257	-0.2400 to -0.01140	Yes	ns	0.0706		gScramble vs. gZfp410	-0.1054	-0.2197 to 0.008931	No	ns	0.1293
gScramble vs. gArid3a	-0.06817	-0.1624 to 0.02608	No	ns	0.2336		gScramble vs. gArid3a	0.01217	-0.08208 to 0.1064	No	ns	0.8313
gScramble vs. gIrf8	-0.03568	-0.1379 to 0.06655	No	ns	0.565		gScramble vs. gIrf8	-0.01955	-0.1218 to 0.08268	No	ns	0.7525
gScramble vs. gEtv5	0.01047	-0.09176 to 0.1127	No	ns	0.8658		gScramble vs. gEtv5	-0.02117	-0.1234 to 0.08106	No	ns	0.7327
gScramble vs. gTfdp1	-0.05823	-0.1725 to 0.05607	No	ns	0.4012		gScramble vs. gTfdp1	0.009974	-0.1043 to 0.1243	No	ns	0.8856
gScramble vs. gHinfp	-0.1104	-0.2247 to 0.003879	No	ns	0.112		gScramble vs. gHinfp	0.07388	-0.04042 to 0.1882	No	ns	0.287

## Sheet: Fig 4e statistics
Fig. 4e p individual P value and statistic significance
Number of families	4
Number of comparisons per family	17
Alpha	0.1
TRM							TRM-TEM-like
Uncorrected Fisher's LSD	Predicted (LS) mean diff.	90.00% CI of diff.	Below threshold?	Summary	Individual P Value		Uncorrected Fisher's LSD	Predicted (LS) mean diff.	90.00% CI of diff.	Below threshold?	Summary	Individual P Value
gScramble vs. gEtv5	-0.14	-0.2983 to 0.01838	No	ns	0.1456		gScramble vs. gEtv5	-0.001421	-0.1598 to 0.1569	No	ns	0.9882
gScramble vs. gStat3	-0.05385	-0.2122 to 0.1045	No	ns	0.5743		gScramble vs. gStat3	0.007465	-0.1509 to 0.1658	No	ns	0.9379
gScramble vs. gArid3a	-0.0484	-0.2067 to 0.1099	No	ns	0.6136		gScramble vs. gArid3a	-0.003409	-0.1618 to 0.1549	No	ns	0.9716
gScramble vs. gJdp2	-0.04458	-0.2029 to 0.1138	No	ns	0.6419		gScramble vs. gJdp2	-0.01406	-0.1724 to 0.1443	No	ns	0.8834
gScramble vs. gNr4a2	-0.01827	-0.1766 to 0.1401	No	ns	0.8488		gScramble vs. gNr4a2	-0.01524	-0.1736 to 0.1431	No	ns	0.8736
gScramble vs. gZscan20	0.01819	-0.1401 to 0.1765	No	ns	0.8494		gScramble vs. gZscan20	0.00847	-0.1499 to 0.1668	No	ns	0.9296
gScramble vs. gNfatc1	0.02932	-0.1290 to 0.1877	No	ns	0.7596		gScramble vs. gNfatc1	-0.001359	-0.1597 to 0.1570	No	ns	0.9887
gScramble vs. gNfil3	0.03131	-0.1270 to 0.1897	No	ns	0.7439		gScramble vs. gNfil3	-0.01141	-0.1697 to 0.1469	No	ns	0.9052
gScramble vs. gIkzf3	0.03373	-0.1246 to 0.1921	No	ns	0.7249		gScramble vs. gIkzf3	-0.02281	-0.1812 to 0.1355	No	ns	0.8118
gScramble vs. gZfp410	0.0381	-0.1202 to 0.1964	No	ns	0.691		gScramble vs. gZfp410	-0.01466	-0.1730 to 0.1437	No	ns	0.8784
gScramble vs. gIrf8	0.03824	-0.1201 to 0.1966	No	ns	0.6899		gScramble vs. gIrf8	-0.02021	-0.1785 to 0.1381	No	ns	0.833
gScramble vs. gZfp324	0.06937	-0.08898 to 0.2277	No	ns	0.4695		gScramble vs. gZfp324	-0.03324	-0.1916 to 0.1251	No	ns	0.7287
gScramble vs. gTfdp1	0.09846	-0.05989 to 0.2568	No	ns	0.305		gScramble vs. gTfdp1	0.001707	-0.1566 to 0.1600	No	ns	0.9858
gScramble vs. gFosb	0.172	0.01370 to 0.3304	Yes	ns	0.0741		gScramble vs. gFosb	-0.01511	-0.1735 to 0.1432	No	ns	0.8747
gScramble vs. gGfi1	0.2818	0.1235 to 0.4401	Yes	**	0.0038		gScramble vs. gGfi1	-0.1334	-0.2917 to 0.02498	No	ns	0.1654
gScramble vs. gPrdm1	0.3205	0.1622 to 0.4788	Yes	**	0.001		gScramble vs. gPrdm1	0.003504	-0.1548 to 0.1618	No	ns	0.9708
gScramble vs. gHic1	0.3296	0.1712 to 0.4879	Yes	***	0.0007		gScramble vs. gHic1	-0.04623	-0.2046 to 0.1121	No	ns	0.6295
TCM							TEM
Uncorrected Fisher's LSD	Predicted (LS) mean diff.	90.00% CI of diff.	Below threshold?	Summary	Individual P Value		Uncorrected Fisher's LSD	Predicted (LS) mean diff.	90.00% CI of diff.	Below threshold?	Summary	Individual P Value
gScramble vs. gEtv5	0.06227	-0.09608 to 0.2206	No	ns	0.5161		gScramble vs. gEtv5	0.07912	-0.07923 to 0.2375	No	ns	0.4095
gScramble vs. gStat3	0.03354	-0.1248 to 0.1919	No	ns	0.7264		gScramble vs. gStat3	0.01285	-0.1455 to 0.1712	No	ns	0.8933
gScramble vs. gArid3a	0.04196	-0.1164 to 0.2003	No	ns	0.6615		gScramble vs. gArid3a	0.009854	-0.1485 to 0.1682	No	ns	0.9181
gScramble vs. gJdp2	0.0649	-0.09344 to 0.2232	No	ns	0.4985		gScramble vs. gJdp2	-0.006269	-0.1646 to 0.1521	No	ns	0.9478
gScramble vs. gNr4a2	0.04532	-0.1130 to 0.2037	No	ns	0.6363		gScramble vs. gNr4a2	-0.01181	-0.1702 to 0.1465	No	ns	0.9019
gScramble vs. gZscan20	-0.02117	-0.1795 to 0.1372	No	ns	0.8252		gScramble vs. gZscan20	-0.005498	-0.1638 to 0.1528	No	ns	0.9542
gScramble vs. gNfatc1	0.01467	-0.1437 to 0.1730	No	ns	0.8783		gScramble vs. gNfatc1	-0.04263	-0.2010 to 0.1157	No	ns	0.6565
gScramble vs. gNfil3	-0.008335	-0.1667 to 0.1500	No	ns	0.9307		gScramble vs. gNfil3	-0.01157	-0.1699 to 0.1468	No	ns	0.9039
gScramble vs. gIkzf3	-0.1314	-0.2897 to 0.02698	No	ns	0.1717		gScramble vs. gIkzf3	0.1205	-0.03789 to 0.2788	No	ns	0.2099
gScramble vs. gZfp410	-0.01188	-0.1702 to 0.1465	No	ns	0.9013		gScramble vs. gZfp410	-0.01156	-0.1699 to 0.1468	No	ns	0.904
gScramble vs. gIrf8	0.04688	-0.1115 to 0.2052	No	ns	0.6247		gScramble vs. gIrf8	-0.06492	-0.2233 to 0.09342	No	ns	0.4984
gScramble vs. gZfp324	0.0084	-0.1499 to 0.1667	No	ns	0.9301		gScramble vs. gZfp324	-0.04452	-0.2029 to 0.1138	No	ns	0.6423
gScramble vs. gTfdp1	0.001402	-0.1569 to 0.1597	No	ns	0.9883		gScramble vs. gTfdp1	-0.1016	-0.2599 to 0.05678	No	ns	0.2901
gScramble vs. gFosb	0.01866	-0.1397 to 0.1770	No	ns	0.8456		gScramble vs. gFosb	-0.1756	-0.3339 to -0.01725	Yes	ns	0.0684
gScramble vs. gGfi1	-0.2015	-0.3598 to -0.04313	Yes	*	0.0369		gScramble vs. gGfi1	0.05304	-0.1053 to 0.2114	No	ns	0.5801
gScramble vs. gPrdm1	-0.4429	-0.6012 to -0.2846	Yes	****	<0.0001		gScramble vs. gPrdm1	0.1189	-0.03945 to 0.2772	No	ns	0.2159
gScramble vs. gHic1	-0.1624	-0.3208 to -0.004099	Yes	ns	0.0916		gScramble vs. gHic1	-0.1209	-0.2792 to 0.03744	No	ns	0.2083
