# Supplementary material for: Atlas-guided discovery of transcription factors for T cell programming
Source: Nature. Author manuscript; Available in PMC 2026 May 8. (PMC13017511; doi:10.1038/s41586-025-09989-7)
Supplement: Supplementary Table 8 [file NIHMS2159509-supplement-Supplementary_Table_8.xlsx]

## Sheet: Sheet1
Fig. 2h | TEX differentiation			Fig. 3j | TRM analysis
Daniel B et al. Divergent clonal differentiation trajectories of T cell exhaustion Nat. Immunol. (2022)			Heat maps shows TF KO DEGs that are found in genesets from the below references: TRM UP are combined signatures of Core-resident signature from Milner et al. and TRM UP from Mackay et al. TRM DOWN are combined signatures of Core-circulating signature from Milner et al. and TRM DOWN from Mackay et al. Milner, J. J. et al. Runx3 programs CD8 T cell residency in non-lymphoid tissues and tumours. Nat…
DEG	Signature		Genes	Signature		Fig. 2	Go term ID	Standard name
Cd7	TEXterm		Irf4	TRM UP		Catabolism	GO:0031331	positive regulation of cellular catabolic process
Setbp1	TEXterm		Ehd1	TRM UP		Proteolysis	GO:1903052	positive regulation of proteolysis involved in protein catabolic process
Pde7a	TEXterm		Xcl1	TRM UP		Protein stability	GO:0031647	regulation of protein stability
Chn2	TEXterm		Litaf	TRM UP		Anabolism	GO:0009059	macromolecule biosynthetic process
Rgs1	TEXterm		Dusp1	TRM UP		Positive IL-2 production	GO:0032743	positive regulation of interleukin-2 production
Cxcr6	TEXterm		Jun	TRM UP		TGF-beta response	GO:0071559	response to transforming growth factor beta
Cd160	TEXterm		Abi3	TRM UP		Actin organization	GO:0007015	actin filament organization
Padi2	TEXterm		Cd69	TRM UP		Cell-cell adhesion	GO:0007159	leukocyte cell-cell adhesion
Ptger4	TEXterm		Nfkbid	TRM UP		Extended Data Fig. 5	Go term ID	Standard name
Bcl2	TEXterm		Gpr34	TRM UP		Proteasome-mediated Ubiquitin Protein Catabolism	GO:0043161	proteasome-mediated ubiquitin-dependent protein catabolic process
Sh2d2a	TEXterm		Osgin1	TRM UP
Cd226	TEXterm		Hspd1	TRM UP
Foxn3	TEXterm		Itgae	TRM UP
Cish	TEXterm		Ldlrad4	TRM UP
Chsy1	TEXterm		Per1	TRM UP
Nr4a2	TEXterm		Gadd45b	TRM UP
Abi3	TEXterm		Smim3	TRM UP
Nedd9	TEXterm		Fosb	TRM UP
Dusp2	TEXterm		Nr4a1	TRM UP
Fasl	TEXterm		Fosl2	TRM UP
Efhd2	TEXterm		Ifng	TRM UP
Abcb9	TEXterm		Hilpda	TRM UP
Trbc1	TEXterm		Cxcr6	TRM UP
Serpina3g	TEXterm		Isg20	TRM UP
Ccl5	TEXterm		Klf6	TRM UP
Entpd1	TEXterm		Rgs2	TRM UP
Cd244a	TEXterm		Ppp1r16b	TRM UP				JSON
Trgv2	TEXterm		Inpp4b	TRM UP
Lgals1	TEX eff-like		Nr4a2	TRM UP
Lgals3	TEX eff-like		Atf3	TRM UP
Klf2	TEX eff-like		Zfp36	TRM UP
Rasgrp2	TEX eff-like		Neurl3	TRM UP
Klrk1	TEX eff-like		Dusp5	TRM UP
1700097N02Rik	TEX eff-like		Fos	TRM UP
Ahnak	TEX eff-like		Traf4	TRM UP
Anxa2	TEX eff-like		Skil	TRM UP
CAAA01147332.1	TEX eff-like		Junb	TRM UP
Nccrp1	TEX eff-like		Gpr171	TRM UP
Gapdh	TEX eff-like		Vps37b	TRM UP
Crip1	TEX eff-like		Tnfrsf1b	TRM UP
Prss2	TEX eff-like		Tnf	TRM UP
Gpr183	TEX eff-like		Tigit	TRM UP
Thy1	TEX eff-like		Tgif1	TRM UP
Nptn	TEX eff-like		Ssbp2	TRM UP
Ywhah	TEX eff-like		Rrad	TRM UP
Tmem163	TEX eff-like		Rgs16	TRM UP
Prelid1	TEX eff-like		Rgs1	TRM UP
Plek	TEX eff-like		Pdcd1	TRM UP
Rasa3	TEX eff-like		Nr4a3	TRM UP
Pced1b	TEX eff-like		Nfil3	TRM UP
Hist1h1b	TEX eff-like		Itga1	TRM UP
Rps27	TEX eff-like		Isy1	TRM UP
Xcl1	TEX eff-like		Il21r	TRM UP
Id2	TEX eff-like		Icos	TRM UP
Rps24	TEX eff-like		Hsp90aa1	TRM UP
Tnfrsf9	TEX eff-like		Gzmb	TRM UP
Tubb4b	TEX eff-like		Gem	TRM UP
Zeb2	TEX eff-like		Fgl2	TRM UP
Cx3cr1	TEX eff-like		Fasl	TRM UP
Klrg1	TEX eff-like		Dnajb4	TRM UP
Tcf7	TEXprog		Dnajb1	TRM UP
Sell	TEXprog		Dnaja4	TRM UP
Il7r	TEXprog		Ctla4	TRM UP
Slamf6	TEXprog		Crem	TRM UP
Ehd3	TEXprog		Cpd	TRM UP
Igkc	TEXprog		Coq10b	TRM UP
Tnfrsf4	TEXprog		Chn2	TRM UP
Cxcl10	TEXprog		Ccl4	TRM UP
Ifi27l2a	TEXprog		Btg3	TRM UP
Ltb	TEXprog		Bhlhe40	TRM UP
Gm11808	TEXprog		Bag3	TRM UP
Rab37	TEXprog		Abcb1b	TRM UP
			AA467197	TRM UP
			Abtb2	TRM DOWN
			Ly6c2	TRM DOWN
			Prkcq	TRM DOWN
			Itgb1	TRM DOWN
			Ccl5	TRM DOWN
			Hexb	TRM DOWN
			Sh2d1a	TRM DOWN
			Itga4	TRM DOWN
			Lef1	TRM DOWN
			Arhgef18	TRM DOWN
			Klf2	TRM DOWN
			Phf11b	TRM DOWN
			Tmem71	TRM DOWN
			Ms4a4b	TRM DOWN
			Glipr2	TRM DOWN
			Rasa3	TRM DOWN
			Cxcr4	TRM DOWN
			Acp5	TRM DOWN
			Abhd8	TRM DOWN
			Txk	TRM DOWN
			Klf3	TRM DOWN
			Tcf7	TRM DOWN
			Fam49a	TRM DOWN
			Sidt1	TRM DOWN
			Kcnn4	TRM DOWN
			S1pr1	TRM DOWN
			Atp1b3	TRM DOWN
			AB124611	TRM DOWN
			Mpnd	TRM DOWN
			S1pr5	TRM DOWN
			Lcn4	TRM DOWN
			Aff3	TRM DOWN
			Bin2	TRM DOWN
			Dgka	TRM DOWN
			Flna	TRM DOWN
			Kbtbd11	TRM DOWN
			Klrg1	TRM DOWN
			Traf3ip3	TRM DOWN
			Zeb2	TRM DOWN
